# Supplementary material for: (E)-2,4-Dichloro-6-{1-[(2-chloro­eth­yl)imino]­eth­yl}phenol
Source: Acta Crystallogr Sect E Struct Rep Online. 2010 Nov 10;66(Pt 12):o3106. doi: 10.1107/S160053681004448X (PMC3011393; doi:10.1107/S160053681004448X)
Supplement: Supplementary file 2 [file e-66-o3106-Isup2.hkl]

# 
# h,k,l, Fc-squared, Fo-squared, sigma(Fo-squared) and status flag 
# 
data_I
_shelx_title ' I' 
_shelx_refln_list_code          4 
_shelx_F_calc_maximum      294.43 
_exptl_crystal_F_000       544.00 
_reflns_d_resolution_high  0.7705 
 
loop_ 
 _symmetry_equiv_pos_as_xyz 
 'x, y, z' 
 '-x, y+1/2, -z+1/2' 
 '-x, -y, -z' 
 'x, -y-1/2, z-1/2' 
 
_cell_length_a    14.5710 
_cell_length_b    10.2323 
_cell_length_c     7.7384 
_cell_angle_alpha  90.000 
_cell_angle_beta   94.376 
_cell_angle_gamma  90.000 
 
_shelx_F_squared_multiplier     1.000 
 
loop_ 
 _refln_index_h 
 _refln_index_k 
 _refln_index_l 
 _refln_F_squared_calc 
 _refln_F_squared_meas 
 _refln_F_squared_sigma 
 _refln_observed_status 
   2   0   0     1099.74     1058.76     16.57 o 
   3   0   0       76.71       72.98      2.22 o 
   4   0   0     9977.31     9952.48    106.57 o 
   5   0   0      273.38      308.19      8.33 o 
   6   0   0     2955.18     2791.93     27.43 o 
   8   0   0      334.87      348.10     10.05 o 
   9   0   0     3065.61     3206.94     58.80 o 
  10   0   0     2238.35     2168.74     44.10 o 
  11   0   0      145.35      157.82      9.54 o 
  12   0   0       13.02       11.05      3.98 o 
  13   0   0      200.44      217.89     12.32 o 
  14   0   0      399.14      385.72     16.85 o 
  15   0   0       34.84       48.23      7.31 o 
  16   0   0        0.00       -2.55      3.26 o 
  17   0   0      104.72       85.58     10.17 o 
  18   0   0        8.49       12.40      5.96 o 
   1   1   0     1944.94     1934.87     31.07 o 
   2   1   0      254.92      254.20      4.33 o 
   3   1   0      719.22      714.52      7.91 o 
   4   1   0     2195.48     2241.09     16.79 o 
   5   1   0    12381.49    12457.31     77.50 o 
   6   1   0       76.78       71.51      1.78 o 
   7   1   0     1290.18     1351.84     10.99 o 
   8   1   0     1117.26     1197.63     10.39 o 
   9   1   0     1151.98     1092.47     18.32 o 
  10   1   0      456.95      441.94     10.89 o 
  11   1   0        0.75        0.60      1.99 o 
  12   1   0      244.31      233.24     12.24 o 
  13   1   0        0.06       -2.19      2.19 o 
  14   1   0      940.89      959.86     33.61 o 
  15   1   0      208.98      208.20     25.43 o 
  16   1   0       10.85        5.57      3.12 o 
  17   1   0        7.20        6.44      3.39 o 
  18   1   0        1.15        2.52      3.50 o 
   0   2   0     1901.53     1917.55     31.62 o 
   1   2   0      123.84      107.94      2.93 o 
   2   2   0     3971.35     3944.57     44.11 o 
   3   2   0      167.86      158.52      3.32 o 
   4   2   0      469.02      505.82      4.49 o 
   5   2   0        8.14        3.04      0.78 o 
   6   2   0        2.68        3.85      0.90 o 
   7   2   0      391.93      379.97      5.20 o 
   8   2   0      359.24      299.07      6.41 o 
   9   2   0      450.39      453.96     21.37 o 
  10   2   0     1099.22     1128.48     19.63 o 
  11   2   0       37.99       32.01      5.64 o 
  12   2   0      421.71      418.61     11.68 o 
  13   2   0        0.42       -0.15      2.86 o 
  14   2   0        1.71       -0.21      2.10 o 
  15   2   0       36.74       39.11      6.47 o 
  16   2   0        1.43       -1.79      2.56 o 
  17   2   0      107.14      119.26     17.01 o 
  18   2   0        1.23        1.36      2.83 o 
   1   3   0      182.69      170.23      4.29 o 
   2   3   0     3890.01     3878.26     50.36 o 
   3   3   0     3904.60     3825.78     37.66 o 
   4   3   0       31.25       45.19      1.60 o 
   5   3   0       76.59       81.38      2.08 o 
   6   3   0      834.53      846.18      7.12 o 
   7   3   0     1671.85     1567.21     10.93 o 
   8   3   0        6.69        7.40      1.06 o 
   9   3   0       47.37       36.28      2.31 o 
  10   3   0       30.20       33.87      4.07 o 
  11   3   0       41.09       42.12      3.49 o 
  12   3   0      255.33      262.01      7.65 o 
  13   3   0       20.33       16.39      2.84 o 
  14   3   0       23.81       21.44      3.12 o 
  15   3   0       16.56       14.71      3.14 o 
  16   3   0       35.97       33.35      4.54 o 
  17   3   0       30.86       33.39      4.46 o 
  18   3   0       12.23       14.86      3.61 o 
   0   4   0     2022.00     2019.86     40.18 o 
   1   4   0       10.54       13.76      0.98 o 
   2   4   0     1720.64     1694.47     14.19 o 
   3   4   0     4645.47     5114.07     37.23 o 
   4   4   0     2614.55     2683.35     30.56 o 
   5   4   0      856.13      996.52     10.53 o 
   6   4   0        0.06        0.56      0.72 o 
   7   4   0      367.86      347.21      4.27 o 
   8   4   0      934.16      928.96     10.83 o 
   9   4   0       76.53       73.78      6.17 o 
  10   4   0      673.92      689.74     21.65 o 
  11   4   0       21.57       22.52      3.71 o 
  12   4   0     1296.02     1260.40     45.18 o 
  13   4   0        3.05        2.92      3.28 o 
  14   4   0      121.23      119.27      8.69 o 
  15   4   0        4.33        0.32      2.85 o 
  16   4   0        0.24        0.62      3.07 o 
  17   4   0        3.74        3.89      3.68 o 
   1   5   0      512.70      536.91      5.08 o 
   2   5   0     1482.23     1560.20     15.62 o 
   3   5   0       83.59       80.82      2.49 o 
   4   5   0      649.44      795.23      8.72 o 
   5   5   0      631.36      594.57      7.29 o 
   6   5   0      615.38      617.80      7.61 o 
   7   5   0      196.87      197.57      4.56 o 
   8   5   0      204.07      198.07      5.57 o 
   9   5   0      156.89      153.28      6.20 o 
  10   5   0      800.40      782.44     16.78 o 
  11   5   0      557.14      502.78     13.33 o 
  12   5   0       11.14       13.40      3.30 o 
  13   5   0       37.26       31.64      4.52 o 
  14   5   0       12.25       12.17      3.57 o 
  15   5   0        1.80        2.20      2.74 o 
  16   5   0       42.90       41.45      6.05 o 
  17   5   0        4.27        4.50      3.89 o 
   0   6   0     1809.14     1763.81     28.50 o 
   1   6   0      682.41      687.90      6.81 o 
   2   6   0       20.44       17.74      1.37 o 
   3   6   0      468.61      482.85      7.98 o 
   4   6   0      355.39      345.09      5.56 o 
   5   6   0      351.05      355.39      5.78 o 
   6   6   0      149.71      146.77      4.20 o 
   7   6   0        9.10       13.48      1.86 o 
   8   6   0        2.28       -0.94      1.65 o 
   9   6   0        1.67       -0.37      1.70 o 
  10   6   0      192.53      206.55      8.22 o 
  11   6   0        6.04        8.10      3.18 o 
  12   6   0        4.05        2.86      2.64 o 
  13   6   0        5.57       10.97      3.43 o 
  14   6   0       60.76       62.29      6.16 o 
  15   6   0       52.97       54.22      6.14 o 
  16   6   0        6.48        4.84      3.66 o 
   1   7   0       86.57       92.24      2.46 o 
   2   7   0       52.44       54.34      3.06 o 
   3   7   0       23.18       22.38      1.96 o 
   4   7   0      132.89      127.33      8.25 o 
   5   7   0      129.40      120.39      4.00 o 
   6   7   0        0.26       -1.27      1.27 o 
   7   7   0      737.73      763.01     10.88 o 
   8   7   0       22.42       24.09      2.91 o 
   9   7   0      259.34      245.23      7.09 o 
  10   7   0      155.10      145.11      5.66 o 
  11   7   0       15.74       14.50      3.35 o 
  12   7   0       35.34       32.12     11.01 o 
  13   7   0        2.26        4.37      4.06 o 
  14   7   0        0.94       -1.75      3.82 o 
  15   7   0        0.61       -0.32      3.74 o 
  16   7   0       20.12       41.16      8.34 o 
   0   8   0     1081.20     1004.73     43.99 o 
   1   8   0        0.93        1.81      2.63 o 
   2   8   0     3816.97     3788.20     35.93 o 
   3   8   0       12.44       11.27      2.31 o 
   4   8   0      425.69      385.64     11.52 o 
   5   8   0        7.97        4.33      2.17 o 
   6   8   0      152.88      147.01      5.67 o 
   7   8   0      345.81      317.83      8.12 o 
   8   8   0      648.47      609.01     14.84 o 
   9   8   0       81.84       79.53      5.75 o 
  10   8   0       40.99       30.74      4.56 o 
  11   8   0       57.78       35.04      7.15 o 
  12   8   0      195.25      225.60     14.86 o 
  13   8   0        5.21        9.46      5.16 o 
  14   8   0        2.22       -3.58      4.29 o 
  15   8   0       27.59       37.03      8.42 o 
   1   9   0       91.53       94.47      4.19 o 
   2   9   0       21.33       21.57      2.74 o 
   3   9   0      717.10      675.28     24.25 o 
   4   9   0       16.48        7.46      3.03 o 
   5   9   0        9.05        7.63      3.39 o 
   6   9   0       30.96       27.67      5.51 o 
   7   9   0      203.82      235.02      7.38 o 
   8   9   0        0.11        0.17      2.04 o 
   9   9   0       59.95       56.31     13.19 o 
  10   9   0        6.94        9.09      3.34 o 
  11   9   0       20.81       22.88      6.35 o 
  12   9   0      174.84      190.40     14.38 o 
  13   9   0       71.71       66.43      9.93 o 
   0  10   0       22.42       15.73      3.53 o 
   1  10   0      195.38      168.50      5.57 o 
   2  10   0      239.18      249.74      6.70 o 
   3  10   0       42.14       33.53      3.05 o 
   4  10   0        7.02        2.61      1.64 o 
   5  10   0       13.32        4.95      3.07 o 
   6  10   0       63.49       66.66      4.81 o 
   7  10   0       42.50       37.46      4.02 o 
   8  10   0      152.36      140.52      8.09 o 
   9  10   0        1.83       -0.86      2.88 o 
  10  10   0       14.11       14.08      4.76 o 
  11  10   0        7.98        6.51      4.68 o 
  12  10   0       26.99       19.47      6.91 o 
   1  11   0        5.99        6.08      2.25 o 
   2  11   0        8.91       10.77      2.39 o 
   3  11   0       34.72       31.27      7.44 o 
   4  11   0       98.99      110.39      7.79 o 
   5  11   0      119.11      126.28      7.98 o 
   6  11   0       16.73       14.44      3.69 o 
   7  11   0        0.05        4.03      2.96 o 
   8  11   0       61.09       65.61      6.77 o 
   9  11   0        2.20        0.07      3.39 o 
  10  11   0        0.09        2.33      3.63 o 
   0  12   0      286.80      326.82     12.25 o 
   1  12   0      119.76      129.24      6.83 o 
   2  12   0       56.26       48.69      4.84 o 
   3  12   0        2.11        3.87      2.77 o 
   4  12   0       29.95       33.81      4.51 o 
   5  12   0        0.97        1.20      5.05 o 
   6  12   0      152.14      167.55     13.53 o 
   7  12   0       38.60       59.68      6.05 o 
   8  12   0        7.58       12.08      5.24 o 
   1  13   0       73.11       74.82      7.91 o 
   2  13   0        2.62       -0.77      4.84 o 
   3  13   0       12.12        9.90      4.85 o 
 -18   1   1       26.69       27.89      4.35 o 
 -17   1   1        0.17        3.79      3.09 o 
 -16   1   1      131.19      131.05      8.18 o 
 -15   1   1       25.29       25.56      4.46 o 
 -14   1   1        0.23        1.83      3.58 o 
 -13   1   1        0.01       -1.13      2.11 o 
 -12   1   1      253.37      248.63      8.85 o 
 -11   1   1       32.70       39.22      3.97 o 
 -10   1   1      317.38      299.56      8.85 o 
  -9   1   1      731.59      714.52     13.96 o 
  -8   1   1      287.64      305.22      4.09 o 
  -7   1   1       60.46       67.30      1.77 o 
  -6   1   1        1.00        0.15      0.51 o 
  -5   1   1       73.96       63.06      1.45 o 
  -4   1   1      655.55      640.03      4.99 o 
  -3   1   1     1518.72     1444.99     16.61 o 
  -2   1   1      859.54      954.00     11.35 o 
  -1   1   1      178.38      202.23      2.64 o 
   0   1   1     2146.70     2233.59     22.86 o 
   1   1   1     1426.17     1444.96     14.91 o 
   2   1   1      979.48      993.68     13.86 o 
   3   1   1        0.31       -0.57      0.66 o 
   4   1   1        5.46        3.56      0.73 o 
   5   1   1      995.63      966.02      8.12 o 
   6   1   1      127.01      127.35      2.74 o 
   7   1   1     2974.93     3229.57     28.02 o 
   8   1   1        4.54        5.26      1.28 o 
   9   1   1       59.99       47.62      2.49 o 
  10   1   1      285.21      291.08      8.57 o 
  11   1   1       22.47       24.69      3.40 o 
  12   1   1        0.97        1.75      2.50 o 
  13   1   1        0.86       -0.40      2.42 o 
  14   1   1      350.86      326.04     10.96 o 
  15   1   1       29.02       22.94      4.68 o 
  16   1   1        8.97        9.75      3.48 o 
  17   1   1        4.66        2.95      3.35 o 
  18   1   1        3.02        5.93      4.41 o 
 -18   2   1       34.10       36.85      4.82 o 
 -17   2   1       34.96       32.56      4.42 o 
 -16   2   1        0.73        1.78      2.57 o 
 -15   2   1       90.84       88.72      5.52 o 
 -14   2   1        3.59        2.53      2.12 o 
 -13   2   1      128.91      134.76      5.90 o 
 -12   2   1        4.97        3.21      2.09 o 
 -11   2   1      129.09      141.83      8.46 o 
 -10   2   1      142.64      130.45      4.99 o 
  -9   2   1      463.81      466.82     11.36 o 
  -8   2   1       52.23       57.57      1.96 o 
  -7   2   1     1779.96     1778.25     13.89 o 
  -6   2   1      335.42      318.01      4.01 o 
  -5   2   1       36.67       40.95      1.39 o 
  -4   2   1     1641.61     1619.32     12.97 o 
  -3   2   1     3906.74     3951.24     38.55 o 
  -2   2   1     6714.01     6821.78    104.42 o 
  -1   2   1      859.33      835.62     10.93 o 
   0   2   1    12885.14    12901.79    195.68 o 
   1   2   1     1394.87     1406.59     17.01 o 
   2   2   1     6913.45     7176.27    110.53 o 
   3   2   1     2662.59     2587.42     25.34 o 
   4   2   1      995.27      981.01     10.02 o 
   5   2   1      976.76      967.69      9.12 o 
   6   2   1      111.68      119.43      2.69 o 
   7   2   1     1238.77     1242.61     13.06 o 
   8   2   1        4.45        6.02      1.29 o 
   9   2   1      395.82      382.55     10.69 o 
  10   2   1       80.15       79.07      4.92 o 
  11   2   1       35.58       42.57      7.63 o 
  12   2   1      166.88      163.82     12.32 o 
  13   2   1       35.86       30.04      4.24 o 
  14   2   1       15.98       16.11      5.88 o 
  15   2   1       90.32      104.67      6.99 o 
  16   2   1      168.06      164.84      8.59 o 
  17   2   1       40.30       47.06      5.86 o 
  18   2   1        1.66        1.45      3.34 o 
 -18   3   1       32.51       30.98      4.55 o 
 -17   3   1        3.73        1.89      2.48 o 
 -16   3   1       31.91       29.74      4.53 o 
 -15   3   1      212.83      214.57     11.82 o 
 -14   3   1        1.13       -0.06      2.36 o 
 -13   3   1      388.32      376.38      9.70 o 
 -12   3   1     1527.55     1463.57     21.02 o 
 -11   3   1       34.81       35.91      3.30 o 
 -10   3   1      241.84      258.49      7.86 o 
  -9   3   1      292.78      297.33      7.20 o 
  -8   3   1     2506.69     2404.59     26.01 o 
  -7   3   1       80.81       65.71      2.17 o 
  -6   3   1     1165.13     1181.77      9.96 o 
  -5   3   1     2657.58     2670.14     20.95 o 
  -4   3   1     1034.00     1005.86     14.04 o 
  -3   3   1     3254.91     3094.22     35.34 o 
  -2   3   1     3068.76     3033.37     36.32 o 
  -1   3   1     1035.82     1034.62     12.99 o 
   0   3   1      445.97      450.44      6.27 o 
   1   3   1      574.66      539.18      7.13 o 
   2   3   1     2342.49     2317.63     23.13 o 
   3   3   1     1779.15     1771.85     18.69 o 
   4   3   1     3337.78     3478.50     31.10 o 
   5   3   1     1541.62     1461.20     12.70 o 
   6   3   1     1762.63     1763.40     13.67 o 
   7   3   1     2326.38     2258.92     17.02 o 
   8   3   1        0.40       -0.19      0.81 o 
   9   3   1      480.67      483.11      7.23 o 
  10   3   1     1945.26     1897.36     22.95 o 
  11   3   1     1176.69     1180.61     16.84 o 
  12   3   1       39.77       39.00      3.39 o 
  13   3   1      172.05      176.62      7.92 o 
  14   3   1      254.47      254.52     13.39 o 
  15   3   1        3.62        4.29      2.73 o 
  16   3   1        0.84        0.51      2.45 o 
  17   3   1       84.33       81.59      5.96 o 
  18   3   1        5.68        7.14      3.08 o 
 -18   4   1        0.03        0.75      3.10 o 
 -17   4   1      111.12      101.69     10.37 o 
 -16   4   1        0.68        2.52      3.42 o 
 -15   4   1       60.84       71.96      6.69 o 
 -14   4   1        4.58        0.73      2.71 o 
 -13   4   1       37.71       40.36      4.96 o 
 -12   4   1       92.86      100.01      7.23 o 
 -11   4   1       16.38       11.11      4.14 o 
 -10   4   1     1124.72     1100.14     20.60 o 
  -9   4   1       85.67       97.70      4.07 o 
  -8   4   1      286.41      283.32      6.48 o 
  -7   4   1      367.39      324.26      6.82 o 
  -6   4   1       27.69       30.25      1.54 o 
  -5   4   1     1104.67     1189.53     10.22 o 
  -4   4   1      203.35      211.05      3.40 o 
  -3   4   1     3424.10     3506.32     26.49 o 
  -2   4   1      655.77      610.66      7.06 o 
  -1   4   1      156.19      181.14      2.68 o 
   0   4   1     3159.35     3108.23     23.34 o 
   1   4   1     1466.11     1621.38     13.52 o 
   2   4   1     3329.77     3279.60     33.07 o 
   3   4   1       10.35       13.95      2.32 o 
   4   4   1     1323.95     1281.08     11.65 o 
   5   4   1       24.10       35.83      1.72 o 
   6   4   1      138.00      142.66      2.89 o 
   7   4   1        2.60        3.59      0.89 o 
   8   4   1     1044.13     1000.67     11.71 o 
   9   4   1      378.43      345.32      6.24 o 
  10   4   1      519.34      516.73      8.47 o 
  11   4   1      116.00      119.36      5.08 o 
  12   4   1      204.95      202.68      6.71 o 
  13   4   1        5.77        7.51      2.43 o 
  14   4   1      177.01      175.88      7.14 o 
  15   4   1       78.92       78.66      5.33 o 
  16   4   1       53.03       63.22      5.22 o 
  17   4   1      100.36       93.71      6.31 o 
 -17   5   1        6.11        5.41      3.81 o 
 -16   5   1        7.42        8.00      3.65 o 
 -15   5   1        3.76        3.34      3.09 o 
 -14   5   1      174.47      193.18      9.41 o 
 -13   5   1      261.77      267.54     18.48 o 
 -12   5   1       11.47       11.56      6.67 o 
 -11   5   1      185.28      195.80      8.40 o 
 -10   5   1      668.52      642.38     15.05 o 
  -9   5   1        9.99        9.22      2.10 o 
  -8   5   1        2.03        5.94      1.78 o 
  -7   5   1      708.22      689.65      9.26 o 
  -6   5   1       17.67       20.23      2.68 o 
  -5   5   1     1557.75     1482.52     13.79 o 
  -4   5   1     1721.71     1760.20     14.20 o 
  -3   5   1     1137.77     1134.70     14.64 o 
  -2   5   1      101.02      110.97      3.10 o 
  -1   5   1      656.04      679.90      7.51 o 
   0   5   1     2564.63     2576.16     18.63 o 
   1   5   1      364.68      386.79      7.83 o 
   2   5   1      282.34      292.98      4.65 o 
   3   5   1      674.81      633.38      6.61 o 
   4   5   1        6.49        5.75      1.06 o 
   5   5   1     2050.46     2069.44     17.84 o 
   6   5   1      570.30      582.15      7.71 o 
   7   5   1      626.04      599.29      8.47 o 
   8   5   1      199.28      187.34      5.72 o 
   9   5   1     1465.23     1445.52     18.82 o 
  10   5   1      188.90      193.00      7.84 o 
  11   5   1       23.97       23.64      6.24 o 
  12   5   1      359.23      352.29     11.27 o 
  13   5   1        1.81       -0.11      2.55 o 
  14   5   1        6.52        8.42      3.56 o 
  15   5   1       65.67       77.93      6.93 o 
  16   5   1       17.05       14.00      6.91 o 
  17   5   1        3.27        5.00      5.40 o 
 -16   6   1        4.80        7.36      3.74 o 
 -15   6   1       62.34       64.46      6.68 o 
 -14   6   1        2.95       -0.53      2.63 o 
 -13   6   1        1.36        0.70      2.52 o 
 -12   6   1        0.16       -1.75      2.52 o 
 -11   6   1       31.47       25.21      4.01 o 
 -10   6   1       65.70       66.56      5.35 o 
  -9   6   1      685.04      639.57     11.60 o 
  -8   6   1      820.64      796.08     13.00 o 
  -7   6   1        4.38        6.78      1.68 o 
  -6   6   1      175.02      171.32      4.54 o 
  -5   6   1     1707.06     1605.19     17.05 o 
  -4   6   1      338.51      328.27      6.13 o 
  -3   6   1      614.82      613.47      8.51 o 
  -2   6   1      611.05      636.73      7.68 o 
  -1   6   1      195.62      215.32      4.15 o 
   0   6   1     1162.38     1183.72      9.35 o 
   1   6   1     2757.00     2812.77     23.09 o 
   2   6   1      403.59      410.11      6.05 o 
   3   6   1      309.91      302.28      5.15 o 
   4   6   1      275.51      273.33      4.35 o 
   5   6   1      540.07      496.22      6.97 o 
   6   6   1       72.15       67.27      2.98 o 
   7   6   1      828.26      809.58     10.78 o 
   8   6   1      111.74      111.40      4.68 o 
   9   6   1        2.93        7.42      2.58 o 
  10   6   1      102.57       95.72      5.69 o 
  11   6   1       94.26       77.00      8.50 o 
  12   6   1      199.29      200.10     13.03 o 
  13   6   1        0.05       -2.86      2.86 o 
  14   6   1      175.72      184.83     13.82 o 
  15   6   1       11.87       15.89      6.12 o 
  16   6   1        4.96        9.70      5.80 o 
 -16   7   1       14.26       13.59      4.56 o 
 -15   7   1       10.73        3.75      3.34 o 
 -14   7   1       50.90       57.57     12.12 o 
 -13   7   1      265.94      276.51     11.26 o 
 -12   7   1       14.61       15.12      3.80 o 
 -11   7   1       27.15       23.13      4.16 o 
 -10   7   1       88.67       97.23      4.93 o 
  -9   7   1      133.85      121.41      5.23 o 
  -8   7   1      213.31      209.02      6.82 o 
  -7   7   1       73.35       65.76      3.38 o 
  -6   7   1       63.30       69.04      3.77 o 
  -5   7   1        1.14        3.39      2.16 o 
  -4   7   1      775.02      750.31     10.18 o 
  -3   7   1     1292.20     1213.01     13.95 o 
  -2   7   1       20.51       23.61      2.64 o 
  -1   7   1      126.06      119.83      4.51 o 
   0   7   1     1063.88     1041.39     10.99 o 
   1   7   1       74.56       72.34      2.97 o 
   2   7   1      525.07      533.93      7.58 o 
   3   7   1        2.80        5.25      1.66 o 
   4   7   1       53.06       57.16      2.77 o 
   5   7   1      154.50      160.59      5.89 o 
   6   7   1     1136.64     1110.49     16.18 o 
   7   7   1       68.42       74.74      4.21 o 
   8   7   1       22.95       18.57      3.34 o 
   9   7   1       93.64       93.50     13.62 o 
  10   7   1      115.89      126.98      6.84 o 
  11   7   1      112.71      110.93     10.41 o 
  12   7   1       66.32       70.25      8.90 o 
  13   7   1       29.13       31.07      6.75 o 
  14   7   1        6.66        0.88      4.06 o 
  15   7   1       32.34       31.86      7.79 o 
 -15   8   1       11.92       10.41      5.40 o 
 -14   8   1       22.72       24.47      7.15 o 
 -13   8   1       60.34       59.28      6.26 o 
 -12   8   1       28.55       21.81      5.20 o 
 -11   8   1       13.90       12.84      6.87 o 
 -10   8   1       15.73       11.69      2.84 o 
  -9   8   1       51.85       62.11      4.29 o 
  -8   8   1       94.99       94.48      4.92 o 
  -7   8   1       50.78       48.50      3.15 o 
  -6   8   1       44.88       47.73      2.80 o 
  -5   8   1        9.16       14.07      1.92 o 
  -4   8   1      109.31      113.69      3.72 o 
  -3   8   1      456.79      447.00      7.92 o 
  -2   8   1      202.90      189.90      6.00 o 
  -1   8   1      285.35      285.00      5.42 o 
   0   8   1      114.40      105.42      3.44 o 
   1   8   1      672.27      668.60     10.25 o 
   2   8   1      877.64      900.24     11.83 o 
   3   8   1      311.86      289.02      6.50 o 
   4   8   1      121.78      120.38      4.34 o 
   5   8   1       85.89      102.44      4.16 o 
   6   8   1        0.03       -1.08      1.88 o 
   7   8   1        0.82        1.82      1.92 o 
   8   8   1       11.99        9.88      3.18 o 
   9   8   1       29.07       27.90     10.81 o 
  10   8   1       48.86       53.65      5.18 o 
  11   8   1      276.28      264.22     15.73 o 
  12   8   1        8.57       12.24      5.00 o 
  13   8   1        2.93        4.60      4.68 o 
  14   8   1        0.22        5.80      4.76 o 
 -13   9   1       20.70       22.88      7.15 o 
 -12   9   1       26.14       33.29      7.39 o 
 -11   9   1      136.82      152.41     12.64 o 
 -10   9   1        1.29        1.62      2.96 o 
  -9   9   1       38.96       42.92      5.10 o 
  -8   9   1       76.99       74.99      4.11 o 
  -7   9   1       41.73       44.33      3.29 o 
  -6   9   1       24.23       24.12      2.43 o 
  -5   9   1        0.08       -0.06      1.46 o 
  -4   9   1       21.65       25.68      2.81 o 
  -3   9   1      294.80      277.63     19.39 o 
  -2   9   1      263.68      273.27      7.79 o 
  -1   9   1       37.12       45.36      3.14 o 
   0   9   1        2.88        0.67      1.63 o 
   1   9   1      178.15      171.35      5.30 o 
   2   9   1        9.17        8.14      1.97 o 
   3   9   1        0.19       -1.73      1.73 o 
   4   9   1       74.98       84.36      4.87 o 
   5   9   1       14.48        9.85      2.69 o 
   6   9   1      291.09      298.23      8.40 o 
   7   9   1        4.55        5.92      2.66 o 
   8   9   1      146.22      156.20     11.45 o 
   9   9   1       36.89       42.84      5.15 o 
  10   9   1        1.46        5.50      3.06 o 
  11   9   1       23.86       24.63      6.91 o 
  12   9   1       62.74       60.08      9.38 o 
  13   9   1        0.52       -3.82      3.82 o 
 -12  10   1       13.71       20.43      6.51 o 
 -11  10   1       57.51       50.22      8.74 o 
 -10  10   1        0.03        1.16      2.43 o 
  -9  10   1       37.08       25.98      3.63 o 
  -8  10   1        6.19        9.16      2.85 o 
  -7  10   1      174.72      202.67      6.43 o 
  -6  10   1       49.14       55.56      3.82 o 
  -5  10   1       99.90       96.95      4.60 o 
  -4  10   1       11.27       13.18      2.59 o 
  -3  10   1        6.60        7.87      2.02 o 
  -2  10   1       24.21       24.58      4.35 o 
  -1  10   1      361.37      361.12      8.14 o 
   0  10   1        3.21        1.10      2.22 o 
   1  10   1        0.43       -0.15      2.23 o 
   2  10   1        2.59        1.30      2.38 o 
   3  10   1      293.16      280.15      8.55 o 
   4  10   1        2.20        2.72      2.38 o 
   5  10   1      105.93      108.72      5.93 o 
   6  10   1       20.37       26.56      3.79 o 
   7  10   1       85.36       76.07      5.21 o 
   8  10   1        1.38        2.63      2.94 o 
   9  10   1       83.31       89.45     10.97 o 
  10  10   1        3.42        8.86      3.82 o 
  11  10   1        0.65        1.11      5.00 o 
  12  10   1        9.30       13.58      5.88 o 
 -10  11   1       88.82       95.69      7.61 o 
  -9  11   1       27.33       19.47      3.71 o 
  -8  11   1       25.50       21.42      3.83 o 
  -7  11   1       25.74       30.58      3.48 o 
  -6  11   1      347.29      366.48     11.04 o 
  -5  11   1       11.20        9.91      3.56 o 
  -4  11   1      106.89       98.70      4.90 o 
  -3  11   1       56.70       57.66      4.88 o 
  -2  11   1      107.28      130.76      7.09 o 
  -1  11   1        0.11        0.57      2.48 o 
   0  11   1       86.94       75.11      5.20 o 
   1  11   1       30.92       39.35      5.21 o 
   2  11   1      238.82      248.45      8.50 o 
   3  11   1        3.13        3.90      2.70 o 
   4  11   1      353.30      368.92     10.52 o 
   5  11   1       12.36       15.46      3.55 o 
   6  11   1       61.18       50.65      4.85 o 
   7  11   1        8.06        4.87      3.01 o 
   8  11   1      152.56      200.23     10.57 o 
   9  11   1        7.49        4.97      3.69 o 
  10  11   1       10.88       13.66      4.61 o 
  -8  12   1       18.43       25.51      7.95 o 
  -7  12   1        0.52       -2.64      3.19 o 
  -6  12   1        0.88        1.64      2.78 o 
  -5  12   1        4.89        6.81      3.22 o 
  -4  12   1        0.04       -1.31      2.56 o 
  -3  12   1      134.04      135.49      6.95 o 
  -2  12   1       23.34       25.55      4.07 o 
  -1  12   1      278.67      298.24      9.77 o 
   0  12   1        0.47       -2.19      2.63 o 
   1  12   1      157.66      160.09     10.92 o 
   2  12   1       16.86       12.13      3.42 o 
   3  12   1        0.82        1.58      2.98 o 
   4  12   1       21.60       10.41      3.45 o 
   5  12   1        1.65       -2.72      2.72 o 
   6  12   1       10.94       10.21      3.30 o 
   7  12   1       18.25       16.85      5.63 o 
  -3  13   1        0.80       -0.05      3.77 o 
  -2  13   1       73.75       64.23      5.71 o 
  -1  13   1        8.55        2.70      3.06 o 
   0  13   1       40.11       37.98      4.92 o 
   1  13   1        0.41        1.09      3.33 o 
   2  13   1        5.26        8.86      3.46 o 
   3  13   1        0.03        1.52      3.16 o 
 -18   0   2        7.41       11.61      5.72 o 
 -17   0   2       20.45       23.00      8.62 o 
 -16   0   2       60.47       55.86      8.58 o 
 -15   0   2      236.60      264.30     14.94 o 
 -14   0   2      197.60      187.62     12.24 o 
 -13   0   2      741.78      675.37     22.56 o 
 -12   0   2      106.42      104.18      8.66 o 
 -11   0   2      465.75      497.37     17.64 o 
 -10   0   2       19.31       20.82      4.60 o 
  -9   0   2      333.51      356.08     13.27 o 
  -8   0   2     2424.70     2337.55     30.00 o 
  -7   0   2     1193.05     1255.37     17.61 o 
  -6   0   2      199.43      202.57      4.19 o 
  -5   0   2     1694.68     1647.15     19.41 o 
  -4   0   2     8515.10     8601.82     77.99 o 
  -3   0   2    14750.90    14462.07    230.37 o 
  -2   0   2    86689.43    79454.16   1154.54 o 
  -1   0   2      832.83      767.15     14.54 o 
   0   0   2      820.75      880.13      9.32 o 
   1   0   2       36.10       33.56      1.83 o 
   2   0   2    15621.59    15529.92    167.69 o 
   3   0   2      737.83      722.27     11.20 o 
   4   0   2       12.03        5.13      1.40 o 
   5   0   2     2641.33     2861.36     51.06 o 
   6   0   2     7734.26     8245.76     91.98 o 
   7   0   2      716.10      821.37     13.93 o 
   8   0   2      991.02      979.05     18.68 o 
   9   0   2      141.88      138.38      5.67 o 
  10   0   2       30.57       47.44      5.48 o 
  11   0   2      176.23      175.29     10.09 o 
  12   0   2      924.11      885.87     25.03 o 
  13   0   2       28.61       23.44      5.40 o 
  14   0   2      285.33      288.45     14.54 o 
  15   0   2       18.44       17.08      5.64 o 
  16   0   2      227.70      235.05     14.38 o 
  17   0   2      207.93      228.38     14.62 o 
  18   0   2        7.59        5.00      5.08 o 
 -18   1   2      104.24      114.90      7.12 o 
 -17   1   2        0.05        1.45      2.51 o 
 -16   1   2      134.14      136.84      7.01 o 
 -15   1   2        0.05       -0.82      2.05 o 
 -14   1   2       40.58       44.92      4.18 o 
 -13   1   2       38.50       32.60      3.54 o 
 -12   1   2      453.00      430.64      9.97 o 
 -11   1   2       12.14        7.50      2.22 o 
 -10   1   2     1650.82     1657.60     23.06 o 
  -9   1   2      133.64      120.59      4.47 o 
  -8   1   2     1827.07     1731.34     15.28 o 
  -7   1   2      936.79      872.67      8.78 o 
  -6   1   2       58.12       59.57      2.17 o 
  -5   1   2      242.46      264.23      3.52 o 
  -4   1   2       99.15      126.00      2.84 o 
  -3   1   2        3.60        2.54      1.16 o 
  -2   1   2        0.87        1.46      1.23 o 
  -1   1   2     8692.09     9043.70     77.62 o 
   0   1   2     1813.16     1883.47     18.11 o 
   1   1   2     2683.72     2681.31     28.52 o 
   2   1   2      142.62      124.78      2.55 o 
   3   1   2     5757.36     5847.97     62.40 o 
   4   1   2      109.60      118.17      2.83 o 
   5   1   2     2429.50     2506.25     20.21 o 
   6   1   2      441.71      528.24      5.65 o 
   7   1   2     3633.41     3528.57     24.79 o 
   8   1   2       11.79       14.40      1.62 o 
   9   1   2     1280.06     1293.76     18.03 o 
  10   1   2       29.43       34.93      3.56 o 
  11   1   2      903.19      893.47     17.26 o 
  12   1   2      540.57      517.09     12.97 o 
  13   1   2      119.19      109.48      6.42 o 
  14   1   2        0.56        4.03      2.71 o 
  15   1   2        2.31        2.41      4.41 o 
  16   1   2       42.54       39.60      4.27 o 
  17   1   2      136.29      152.58      7.21 o 
  18   1   2        0.09       -3.17      3.17 o 
 -18   2   2        1.51        0.08      2.74 o 
 -17   2   2       25.06       27.62      4.02 o 
 -16   2   2       75.97       73.63      5.56 o 
 -15   2   2      100.08       99.20      5.86 o 
 -14   2   2        3.24        2.21      2.06 o 
 -13   2   2      159.70      160.76      6.43 o 
 -12   2   2       55.00       63.59      4.27 o 
 -11   2   2        4.00        3.96      1.90 o 
 -10   2   2       78.91       76.74      4.11 o 
  -9   2   2       79.52       82.51      7.10 o 
  -8   2   2      228.09      219.71      4.76 o 
  -7   2   2      488.15      468.37      6.98 o 
  -6   2   2      382.36      380.45      6.62 o 
  -5   2   2     1533.33     1546.11     14.43 o 
  -4   2   2       57.85       52.79      2.54 o 
  -3   2   2     1993.41     2007.10     25.07 o 
  -2   2   2        5.74        5.42      1.14 o 
  -1   2   2      930.53      886.56      8.63 o 
   0   2   2     1846.60     1791.79     15.48 o 
   1   2   2       60.84       58.75      2.10 o 
   2   2   2     2243.35     2205.41     25.26 o 
   3   2   2     1033.60      945.74     11.80 o 
   4   2   2     2678.07     2784.07     21.50 o 
   5   2   2      202.14      226.03      3.75 o 
   6   2   2      646.59      657.32      6.66 o 
   7   2   2       13.25        8.44      1.10 o 
   8   2   2      374.84      373.47      5.04 o 
   9   2   2       60.26       52.89      2.29 o 
  10   2   2      543.42      543.76     20.90 o 
  11   2   2      156.79      151.82      5.47 o 
  12   2   2      140.14      143.69      5.57 o 
  13   2   2       10.80        6.28      2.34 o 
  14   2   2      216.80      221.79      7.43 o 
  15   2   2       25.08       18.09      5.03 o 
  16   2   2       54.77       63.88      7.64 o 
  17   2   2       28.30       34.09      5.32 o 
 -18   3   2        0.09       -0.22      2.96 o 
 -17   3   2        0.06        0.66      6.31 o 
 -16   3   2       35.34       40.82      8.61 o 
 -15   3   2       70.53       76.02      6.56 o 
 -14   3   2       29.27       28.47      4.14 o 
 -13   3   2       75.40       67.09      4.66 o 
 -12   3   2        0.23       -0.35      1.74 o 
 -11   3   2      201.08      184.20      9.50 o 
 -10   3   2      230.09      212.82      8.09 o 
  -9   3   2       43.05       35.51      8.86 o 
  -8   3   2       19.45       16.41      2.01 o 
  -6   3   2      355.28      356.06      4.93 o 
  -5   3   2      993.42      925.05     10.30 o 
  -4   3   2     2519.19     2584.03     31.29 o 
  -3   3   2     1972.59     2030.48     24.48 o 
  -2   3   2     1539.49     1583.59     14.60 o 
  -1   3   2     2055.13     2060.83     15.98 o 
   0   3   2       21.13       28.26      1.50 o 
   1   3   2      207.67      243.85      4.06 o 
   2   3   2     1167.59     1198.97     13.90 o 
   3   3   2      782.01      838.70     10.88 o 
   4   3   2       37.95       46.13      2.08 o 
   5   3   2     1219.37     1197.99     11.05 o 
   6   3   2      114.58      116.17      2.64 o 
   7   3   2       20.75       15.97      1.31 o 
   8   3   2      342.21      335.84      4.93 o 
   9   3   2      117.34      115.84      4.09 o 
  10   3   2      120.14      120.37      4.98 o 
  11   3   2      160.50      153.31      6.72 o 
  12   3   2      190.14      192.41      9.39 o 
  13   3   2       10.07       11.32      4.31 o 
  14   3   2       40.99       45.86      3.98 o 
  15   3   2       84.27       94.25     10.25 o 
  16   3   2        0.00       -0.64      3.98 o 
  17   3   2       12.19        3.58      5.40 o 
 -17   4   2        0.00       -3.06      3.06 o 
 -16   4   2       98.89       88.10     17.40 o 
 -15   4   2       64.25       65.85      6.52 o 
 -14   4   2      312.60      318.69     11.90 o 
 -13   4   2       12.10        9.12      3.28 o 
 -12   4   2      586.40      596.53     15.46 o 
 -11   4   2       15.84       16.61      4.60 o 
 -10   4   2      186.29      192.66      7.96 o 
  -9   4   2      138.77      130.30      6.43 o 
  -8   4   2        1.75        3.62      1.63 o 
  -7   4   2      334.48      366.68      6.98 o 
  -6   4   2     3148.64     3097.74     27.57 o 
  -5   4   2      494.74      587.50      7.76 o 
  -4   4   2      705.15      704.29      7.73 o 
  -3   4   2       10.51       11.70      1.08 o 
  -2   4   2     2269.38     2200.24     15.98 o 
  -1   4   2      538.73      563.22     13.77 o 
   0   4   2      354.55      330.20      5.46 o 
   1   4   2     5973.90     6376.55     50.53 o 
   2   4   2      331.29      355.76      5.56 o 
   3   4   2      364.47      449.52     11.43 o 
   4   4   2      203.78      206.24      6.75 o 
   5   4   2        4.10        6.90      1.53 o 
   6   4   2      583.48      606.52      7.37 o 
   7   4   2      109.70       92.74      2.64 o 
   8   4   2     1131.56     1110.26     10.52 o 
   9   4   2      113.28      112.21      4.53 o 
  10   4   2     1662.31     1599.65     20.64 o 
  11   4   2      196.46      185.58      5.98 o 
  12   4   2       49.06       45.81      4.55 o 
  13   4   2       55.80       80.82      8.82 o 
  14   4   2       17.02       22.45      4.27 o 
  15   4   2       61.48       53.32      8.66 o 
  16   4   2       17.06       24.63      7.47 o 
  17   4   2       40.91       61.98      9.86 o 
 -17   5   2        1.39        0.23      3.31 o 
 -16   5   2        5.42        2.96      3.19 o 
 -15   5   2        1.85        1.97      7.75 o 
 -14   5   2        0.66       -0.29      2.87 o 
 -13   5   2      403.98      388.81     12.96 o 
 -12   5   2      157.29      163.18      8.13 o 
 -11   5   2       71.42       72.16      5.67 o 
 -10   5   2        3.36        6.40      3.94 o 
  -9   5   2       39.93       43.97      5.07 o 
  -8   5   2      352.40      335.20      7.77 o 
  -7   5   2      192.44      186.12      5.03 o 
  -6   5   2      476.74      503.73      7.72 o 
  -5   5   2       41.37       40.38      2.75 o 
  -4   5   2      995.92     1037.21     11.98 o 
  -3   5   2      218.68      241.27      3.91 o 
  -2   5   2       13.10       12.67      1.12 o 
  -1   5   2      762.14      756.62      6.96 o 
   0   5   2      405.84      472.51      5.48 o 
   1   5   2      244.80      257.64      6.50 o 
   2   5   2      679.25      801.76      8.80 o 
   3   5   2     1256.75     1157.46     11.24 o 
   4   5   2      151.39      163.80      4.20 o 
   5   5   2      100.74       88.38      3.31 o 
   6   5   2      397.54      388.79      6.85 o 
   7   5   2      226.15      211.61      7.17 o 
   8   5   2     1555.64     1538.87     19.25 o 
   9   5   2      318.18      324.01      7.63 o 
  10   5   2        5.55        8.31      5.76 o 
  11   5   2       53.84       52.21      7.39 o 
  12   5   2       35.57       37.99      6.99 o 
  13   5   2       11.40       11.76      5.08 o 
  14   5   2       28.73       24.24      6.59 o 
  15   5   2       29.43       15.10      5.88 o 
  16   5   2        0.35        4.29      4.84 o 
 -16   6   2       13.80       13.19      4.42 o 
 -15   6   2        4.01        5.54      3.72 o 
 -14   6   2       17.73       17.80      6.16 o 
 -13   6   2        7.63       11.38      3.57 o 
 -12   6   2       80.80       87.04      6.57 o 
 -11   6   2        8.04        3.47      2.89 o 
 -10   6   2        0.12        0.31      2.11 o 
  -9   6   2       58.40       62.91      4.39 o 
  -8   6   2       44.26       45.39      3.54 o 
  -7   6   2      109.97      105.30      3.86 o 
  -6   6   2      144.17      157.00      4.49 o 
  -5   6   2      249.10      244.14     11.13 o 
  -4   6   2        0.05       -0.97      1.47 o 
  -3   6   2      682.29      688.07     10.17 o 
  -2   6   2      827.88      799.81      9.13 o 
  -1   6   2      447.25      474.03      5.97 o 
   0   6   2       11.76       14.71      1.35 o 
   1   6   2      460.74      475.50      5.90 o 
   2   6   2      412.00      404.09      5.37 o 
   3   6   2      286.12      281.88      4.97 o 
   4   6   2       93.11       94.57      3.59 o 
   5   6   2        0.02        0.12      1.70 o 
   6   6   2       60.28       56.97      3.15 o 
   7   6   2        3.00        0.00      2.79 o 
   8   6   2       93.28      102.40      6.00 o 
   9   6   2       53.02       42.92      4.88 o 
  10   6   2        0.32       -2.11      2.11 o 
  11   6   2        1.35        0.80      3.50 o 
  12   6   2      137.48      112.76     10.57 o 
  13   6   2       48.25       52.13      8.42 o 
  14   6   2       28.72       31.39      7.47 o 
  15   6   2        4.99       -2.47      4.60 o 
  16   6   2      112.87      113.24     12.64 o 
 -15   7   2        0.07       -2.10      3.09 o 
 -14   7   2        1.38        1.62      3.23 o 
 -13   7   2        5.63        4.15      3.16 o 
 -12   7   2       97.86       95.34      7.05 o 
 -11   7   2       40.71       40.21      4.88 o 
 -10   7   2       45.57       47.19      5.05 o 
  -9   7   2      165.49      173.85      6.22 o 
  -8   7   2        2.81        7.35      2.29 o 
  -7   7   2       47.99       51.80      3.10 o 
  -6   7   2      120.22      116.22      5.96 o 
  -5   7   2        3.23        4.36      1.95 o 
  -4   7   2        0.62       -1.17      1.17 o 
  -3   7   2      286.25      288.60      5.44 o 
  -2   7   2       38.42       37.90      2.30 o 
  -1   7   2       96.84       97.95      3.15 o 
   0   7   2        0.09        0.38      0.97 o 
   1   7   2       74.41       80.16      3.06 o 
   2   7   2      439.60      429.30      8.38 o 
   3   7   2        8.61        9.77      2.02 o 
   4   7   2       82.11       76.81      3.72 o 
   5   7   2      557.71      568.64      9.58 o 
   6   7   2       17.91       20.89      2.92 o 
   7   7   2      504.71      477.19     15.45 o 
   8   7   2       63.06       58.64      4.01 o 
   9   7   2      102.61      114.00      6.79 o 
  10   7   2       19.53       15.78      3.55 o 
  11   7   2       11.45        9.86      5.24 o 
  12   7   2        2.06        2.23      4.60 o 
  13   7   2       18.13       12.08      5.80 o 
  14   7   2       50.86       45.38      8.74 o 
  15   7   2       28.21       15.18      6.83 o 
 -14   8   2       21.95       17.33     12.40 o 
 -13   8   2        1.79        1.71      2.99 o 
 -12   8   2       45.09       40.85      5.42 o 
 -11   8   2      228.73      234.81     10.14 o 
 -10   8   2      175.88      188.97      6.94 o 
  -9   8   2      144.25      134.92      5.91 o 
  -8   8   2       13.54       12.99      3.05 o 
  -7   8   2       11.61       16.10      2.29 o 
  -6   8   2      782.53      786.28     10.51 o 
  -5   8   2      439.96      436.02      7.36 o 
  -4   8   2     1228.62     1256.27     13.74 o 
  -3   8   2        3.22        0.62      1.46 o 
  -2   8   2     1356.33     1292.32     13.74 o 
  -1   8   2      278.99      270.04      8.23 o 
   0   8   2     2718.47     2647.39     23.50 o 
   1   8   2       54.36       39.50      2.65 o 
   2   8   2       68.98       57.91      5.35 o 
   3   8   2        8.84        7.63      2.09 o 
   4   8   2      860.68      774.50     26.83 o 
   5   8   2       43.37       38.34      4.19 o 
   6   8   2      282.33      249.98      7.56 o 
   7   8   2      101.31      100.03      5.21 o 
   8   8   2      267.08      222.97      7.25 o 
   9   8   2       23.24       20.47      3.77 o 
  10   8   2      239.14      248.49     10.05 o 
  11   8   2        5.48       10.01      5.00 o 
  12   8   2       10.95       10.81      5.48 o 
  13   8   2        8.08        1.51      4.76 o 
  14   8   2       75.15       57.61      9.93 o 
 -13   9   2        0.26        2.24      3.46 o 
 -12   9   2        9.36        8.56      3.82 o 
 -11   9   2      137.83      144.45     11.80 o 
 -10   9   2       61.12       79.39      5.15 o 
  -9   9   2        0.08        1.72      2.31 o 
  -8   9   2       27.74       31.00      2.80 o 
  -7   9   2      118.85      122.53      4.32 o 
  -6   9   2       74.03       78.81      5.78 o 
  -5   9   2      258.92      250.67      5.81 o 
  -4   9   2        1.96        0.81      1.56 o 
  -3   9   2      254.19      256.30      6.51 o 
  -2   9   2      128.76      122.39      4.55 o 
  -1   9   2       34.48       30.26      2.78 o 
   0   9   2       61.20       60.60      3.45 o 
   1   9   2       84.42       88.75      4.47 o 
   2   9   2        2.17        3.38      2.22 o 
   3   9   2      135.75      144.55      7.85 o 
   4   9   2        0.50        4.19      2.31 o 
   5   9   2      197.11      233.94      7.74 o 
   6   9   2       44.35       38.04      3.97 o 
   7   9   2        0.99       -1.99      1.99 o 
   8   9   2       13.58       14.49      3.88 o 
   9   9   2      274.97      280.82     10.79 o 
  10   9   2       37.18       42.28      5.53 o 
  11   9   2       29.60       32.58      7.95 o 
  12   9   2       78.59       99.72     11.53 o 
  13   9   2       24.21       38.54      8.58 o 
 -12  10   2        0.81        4.22      5.16 o 
 -11  10   2       17.06       15.10      5.80 o 
 -10  10   2       34.33       31.45      3.14 o 
  -9  10   2       50.58       45.16      3.88 o 
  -8  10   2        0.21        0.55      1.95 o 
  -7  10   2        2.16        2.03      1.81 o 
  -6  10   2       55.37       48.93      4.49 o 
  -5  10   2       35.57       39.41      4.77 o 
  -4  10   2        0.97       -0.05      3.27 o 
  -3  10   2       15.97       11.02      3.15 o 
  -2  10   2      203.39      201.92     11.52 o 
  -1  10   2        2.41       -1.77      1.77 o 
   0  10   2      134.14      126.19      6.70 o 
   1  10   2       66.72       66.64      8.46 o 
   2  10   2       92.11       89.95      5.47 o 
   3  10   2      103.68       91.02      5.55 o 
   4  10   2      466.72      456.86     11.42 o 
   5  10   2       67.95       65.55      7.75 o 
   6  10   2        3.30        3.46      2.62 o 
   7  10   2       21.32       19.13      3.60 o 
   8  10   2        7.25        7.81      3.48 o 
   9  10   2        0.03        1.47      3.62 o 
  10  10   2       30.51       34.63      6.75 o 
  11  10   2       19.85       13.27      5.80 o 
 -10  11   2        0.00        2.94      3.54 o 
  -9  11   2       38.99       34.16      5.61 o 
  -8  11   2       27.24       33.63      5.33 o 
  -7  11   2        0.29       -2.54      2.54 o 
  -6  11   2        4.52        5.14      2.97 o 
  -5  11   2        6.26        7.62      3.04 o 
  -4  11   2       13.32       14.61      3.36 o 
  -3  11   2       34.87       34.69      6.19 o 
  -2  11   2       33.36       33.75      4.33 o 
  -1  11   2       51.35       56.74      4.96 o 
   0  11   2       75.31       72.16      5.54 o 
   1  11   2       36.70       32.78      4.26 o 
   2  11   2        0.20        0.44      2.46 o 
   3  11   2       19.34       23.33      3.80 o 
   4  11   2        4.13        3.73      2.98 o 
   5  11   2        1.90        4.20      2.78 o 
   6  11   2      118.24      119.53      8.41 o 
   7  11   2       54.55       57.91      5.40 o 
   8  11   2       47.18       45.49      6.20 o 
   9  11   2        2.12        4.27      3.79 o 
  -7  12   2       17.27       17.06      5.08 o 
  -6  12   2        0.96       -0.01      2.76 o 
  -5  12   2       19.84       26.70      4.29 o 
  -4  12   2      214.75      229.29     11.18 o 
  -3  12   2        1.43        6.09      3.29 o 
  -2  12   2       67.42       66.51      5.61 o 
  -1  12   2       88.23       93.59      6.33 o 
   0  12   2       34.92       35.45      4.55 o 
   1  12   2        2.93        0.24      2.82 o 
   2  12   2       77.54       75.90      9.43 o 
   3  12   2       76.90       83.43      6.07 o 
   4  12   2       18.15       15.56      3.68 o 
   5  12   2        3.03        8.18      3.41 o 
   6  12   2       59.37       71.64      5.99 o 
  -1  13   2        7.26        1.83      6.79 o 
   0  13   2       43.18       51.01      5.62 o 
 -18   1   3       14.82       14.92      3.64 o 
 -17   1   3        8.12        4.97      2.52 o 
 -16   1   3        3.32        4.65      2.23 o 
 -15   1   3        2.18        3.92      1.99 o 
 -14   1   3       30.61       28.68      3.49 o 
 -13   1   3        8.60        9.59      2.19 o 
 -12   1   3      157.85      158.22      6.28 o 
 -11   1   3       98.34       99.59      4.98 o 
 -10   1   3      133.66      132.49      5.22 o 
  -9   1   3       35.95       35.14      2.61 o 
  -8   1   3       51.25       49.18      1.78 o 
  -7   1   3        0.07       -0.75      0.75 o 
  -6   1   3      445.23      437.05      5.10 o 
  -5   1   3      868.59      956.67      9.91 o 
  -4   1   3       13.57       12.06      0.67 o 
  -3   1   3      200.60      229.45      2.45 o 
  -2   1   3     1786.99     1790.49     13.27 o 
  -1   1   3      203.41      196.11      2.81 o 
   0   1   3      554.04      556.61      5.25 o 
   1   1   3      116.44      107.04      2.06 o 
   2   1   3       66.79       74.46      1.69 o 
   3   1   3      276.40      258.41      3.33 o 
   4   1   3      433.89      395.58      4.41 o 
   5   1   3     1838.00     2011.02     13.22 o 
   6   1   3       68.94       49.31      1.70 o 
   7   1   3      284.69      251.79      3.69 o 
   8   1   3      110.22       98.85      2.48 o 
   9   1   3      130.71      144.34      3.40 o 
  10   1   3       58.75       56.06      3.64 o 
  11   1   3      136.41      128.91      5.21 o 
  12   1   3      212.81      188.74      6.43 o 
  13   1   3       13.36        9.73      2.69 o 
  14   1   3       11.37        7.58      2.88 o 
  15   1   3        0.09        0.55      3.38 o 
  16   1   3        6.36        5.35      3.73 o 
  17   1   3        0.28       -3.22      3.22 o 
 -18   2   3        4.53        0.54      3.42 o 
 -17   2   3        9.63        6.57      2.99 o 
 -16   2   3        1.30       -2.37      2.37 o 
 -15   2   3       65.04       62.30      5.09 o 
 -14   2   3       10.35       10.43      2.82 o 
 -13   2   3        1.10        1.31      1.91 o 
 -12   2   3       11.37        8.38      2.43 o 
 -11   2   3      462.71      450.88     10.14 o 
 -10   2   3       12.43        9.21      2.30 o 
  -9   2   3      170.33      173.55     13.07 o 
  -8   2   3      209.21      203.54      7.21 o 
  -7   2   3       10.87       12.04      1.34 o 
  -6   2   3       51.05       54.49      2.13 o 
  -5   2   3     3083.51     3207.26     24.71 o 
  -4   2   3       80.59       77.17      1.94 o 
  -3   2   3      142.92      144.21      2.41 o 
  -2   2   3     1325.68     1358.82     11.26 o 
  -1   2   3     2334.19     2320.36     23.92 o 
   0   2   3      753.08      753.25      7.40 o 
   1   2   3      642.91      614.34      6.56 o 
   2   2   3      924.94      922.79      9.98 o 
   3   2   3      554.13      535.79      6.39 o 
   4   2   3      344.17      341.97      4.97 o 
   5   2   3     1497.27     1444.75     13.32 o 
   6   2   3      977.23     1012.46      9.33 o 
   7   2   3       25.48       24.98      1.57 o 
   8   2   3       40.29       42.28      1.98 o 
   9   2   3      147.02      133.33      4.76 o 
  10   2   3       52.06       58.92      3.69 o 
  11   2   3       40.71       42.98      4.40 o 
  12   2   3       25.64       27.00      4.08 o 
  13   2   3      106.95      104.30     13.90 o 
  14   2   3      368.30      384.60     20.94 o 
  15   2   3        5.10        5.46      3.18 o 
  16   2   3       63.58       69.67      6.68 o 
  17   2   3       69.30       61.82      6.71 o 
 -17   3   3       32.49       36.98      6.08 o 
 -16   3   3        7.89       10.72      4.33 o 
 -15   3   3      331.60      312.05     13.58 o 
 -14   3   3      152.23      176.08      9.02 o 
 -13   3   3       15.54       18.03      4.45 o 
 -12   3   3       47.30       44.77      4.94 o 
 -11   3   3       20.99       18.93      4.88 o 
 -10   3   3     1200.93     1195.73     22.06 o 
  -9   3   3      284.45      282.98      9.20 o 
  -8   3   3        6.31        3.14      1.75 o 
  -7   3   3      164.79      166.98      4.60 o 
  -6   3   3     1601.09     1680.24     18.93 o 
  -5   3   3      168.15      177.27      4.48 o 
  -4   3   3      162.89      147.17      2.54 o 
  -3   3   3      729.35      652.85      6.01 o 
  -2   3   3        2.99        2.79      0.73 o 
  -1   3   3      122.94      145.19      3.34 o 
   0   3   3     2661.08     2617.72     20.42 o 
   1   3   3      346.30      378.16      8.60 o 
   2   3   3      259.39      286.08      9.22 o 
   3   3   3      182.19      194.85      4.80 o 
   4   3   3     2383.71     2440.03     25.92 o 
   5   3   3      893.97      878.78     11.09 o 
   6   3   3       16.16       13.52      1.74 o 
   7   3   3      993.66      987.65     10.87 o 
   8   3   3     1303.99     1337.63     17.91 o 
   9   3   3     1842.71     1801.51     22.05 o 
  10   3   3      550.21      551.42     13.50 o 
  11   3   3       69.27       72.21      5.38 o 
  12   3   3       74.96       76.78      5.75 o 
  13   3   3       61.28       60.34      5.60 o 
  14   3   3       12.09       10.83      4.14 o 
  15   3   3       24.85       29.14      4.93 o 
  16   3   3       26.84       25.59      7.31 o 
  17   3   3        0.82       -1.83      5.00 o 
 -17   4   3        9.26        8.16      4.36 o 
 -16   4   3       21.93       18.94      4.83 o 
 -15   4   3       81.09       98.55      7.89 o 
 -14   4   3        6.17        6.91      3.25 o 
 -13   4   3      152.48      164.24     17.80 o 
 -12   4   3       62.64       69.60      7.71 o 
 -11   4   3       65.79       70.29      5.75 o 
 -10   4   3        0.11        0.67      2.16 o 
  -9   4   3        3.26        4.11      2.02 o 
  -8   4   3        0.31       -0.45      1.60 o 
  -7   4   3      291.60      330.73      9.01 o 
  -6   4   3        7.25        7.52      1.55 o 
  -5   4   3     2133.53     2110.55     23.45 o 
  -4   4   3      429.57      442.21      6.45 o 
  -3   4   3      624.21      641.32      6.56 o 
  -2   4   3       84.51       68.85      2.08 o 
  -1   4   3     2633.16     2680.44     23.16 o 
   0   4   3      326.93      328.13      4.81 o 
   1   4   3      254.45      254.63      4.86 o 
   2   4   3      893.98      822.82      9.96 o 
   3   4   3      167.93      157.81      4.62 o 
   4   4   3     1339.34     1311.74     16.56 o 
   5   4   3      657.16      670.31     10.71 o 
   6   4   3       49.44       53.84      2.81 o 
   7   4   3        2.87        4.46      1.49 o 
   8   4   3        0.63       -0.90      1.54 o 
   9   4   3       15.64       17.95      2.60 o 
  10   4   3       56.98       64.51      5.10 o 
  11   4   3        5.58       -0.89      2.27 o 
  12   4   3      394.07      391.74     12.11 o 
  13   4   3        8.34        6.89      4.88 o 
  14   4   3      321.84      333.99     17.24 o 
  15   4   3       18.36       23.36      6.91 o 
  16   4   3       95.28      109.34     11.61 o 
 -16   5   3        1.58        0.76      3.70 o 
 -15   5   3       28.85       27.23      5.13 o 
 -14   5   3        4.11        7.78      5.88 o 
 -13   5   3      119.08      121.67      9.86 o 
 -12   5   3      140.42      144.45      7.95 o 
 -11   5   3       98.29       96.31      6.99 o 
 -10   5   3       77.04       73.49      6.28 o 
  -9   5   3        0.56        0.58      1.82 o 
  -8   5   3      511.94      540.41     10.45 o 
  -7   5   3        2.64       -0.25      1.05 o 
  -6   5   3       28.35       36.45      2.42 o 
  -5   5   3      179.86      183.02      4.06 o 
  -4   5   3      247.10      247.83      4.61 o 
  -3   5   3      319.62      348.43      4.90 o 
  -2   5   3     1316.59     1318.58     21.02 o 
  -1   5   3     1897.74     1872.69     16.15 o 
   0   5   3      323.36      315.84      9.35 o 
   1   5   3      399.00      388.32      6.55 o 
   2   5   3     1229.45     1169.46     13.23 o 
   3   5   3        1.07        0.66      1.42 o 
   4   5   3        7.43        3.62      1.64 o 
   5   5   3       52.86       50.70      3.37 o 
   6   5   3      534.04      514.69      9.91 o 
   7   5   3     1121.29     1140.36     14.86 o 
   8   5   3      522.09      534.68     12.73 o 
   9   5   3      181.26      201.33      7.84 o 
  10   5   3       77.30       77.02      4.32 o 
  11   5   3      202.90      207.26      8.56 o 
  12   5   3       25.60       23.12      6.28 o 
  13   5   3        1.53        2.86      3.98 o 
  14   5   3        5.63        7.87      5.00 o 
  15   5   3        0.85       -4.29      4.29 o 
  16   5   3        0.38        2.31      4.92 o 
 -16   6   3        0.03       -2.24      3.28 o 
 -15   6   3       11.70        2.35      3.64 o 
 -14   6   3       52.69       39.44      5.68 o 
 -13   6   3      174.09      199.10      9.84 o 
 -12   6   3       60.10       72.75      8.94 o 
 -11   6   3        0.36       -1.45      2.33 o 
 -10   6   3       63.96       65.10      5.53 o 
  -9   6   3       40.97       46.15      5.74 o 
  -8   6   3       28.54       25.63      3.78 o 
  -7   6   3      671.51      632.46      9.77 o 
  -6   6   3      787.79      738.54      9.43 o 
  -5   6   3       14.74       12.73      1.70 o 
  -4   6   3       33.09       33.27      2.14 o 
  -3   6   3     1044.39     1034.80     11.17 o 
  -2   6   3       38.92       39.64      2.26 o 
  -1   6   3      337.19      337.02      5.74 o 
   0   6   3       71.71       66.71      2.79 o 
   1   6   3      375.62      362.00      6.03 o 
   2   6   3      206.99      200.06      4.50 o 
   3   6   3      779.39      750.49     10.71 o 
   4   6   3      312.35      313.26      8.41 o 
   5   6   3       50.98       51.24      3.12 o 
   6   6   3      132.35      129.76      4.51 o 
   7   6   3      175.15      171.25      5.87 o 
   8   6   3       63.31       69.05      4.94 o 
   9   6   3        4.90        6.06      2.74 o 
  10   6   3       48.50       51.51      4.92 o 
  11   6   3        1.56        1.11      3.66 o 
  12   6   3      242.22      281.22     16.05 o 
  13   6   3      121.67      153.84     12.48 o 
  14   6   3       25.48       27.26      7.39 o 
  15   6   3        6.66        4.14      5.08 o 
 -15   7   3       26.92       27.37      7.79 o 
 -14   7   3        0.13        1.39      3.70 o 
 -13   7   3        2.83        6.26      3.46 o 
 -12   7   3       24.96       31.88      6.35 o 
 -11   7   3      183.06      190.64     14.86 o 
 -10   7   3        0.19       -1.51      4.22 o 
  -9   7   3        9.81       13.58      2.81 o 
  -8   7   3      288.99      322.42     10.74 o 
  -7   7   3      351.39      346.89      7.05 o 
  -6   7   3       11.10       16.80      2.00 o 
  -5   7   3      210.28      189.70      4.73 o 
  -4   7   3       81.79       83.38      3.79 o 
  -3   7   3        3.60        1.25      1.68 o 
  -2   7   3      856.45      809.71     10.16 o 
  -1   7   3      141.62      131.41      3.91 o 
   0   7   3       10.51       14.61      1.85 o 
   1   7   3      234.66      224.89      6.56 o 
   2   7   3      615.85      601.55      9.79 o 
   3   7   3      215.25      212.80      5.79 o 
   4   7   3      221.40      222.43      8.11 o 
   5   7   3        3.83        6.14      1.92 o 
   6   7   3        4.41        2.37      2.18 o 
   7   7   3      132.11      117.17      5.38 o 
   8   7   3      402.87      425.78      9.92 o 
   9   7   3        7.66       10.58      3.94 o 
  10   7   3        1.47        2.72      2.81 o 
  11   7   3       13.75       12.24      5.96 o 
  12   7   3      106.70      130.96     12.16 o 
  13   7   3       11.60       10.01      5.88 o 
  14   7   3       64.00       88.29     11.29 o 
 -14   8   3        1.50        0.90      3.21 o 
 -13   8   3       34.18       40.18      5.69 o 
 -12   8   3       11.81       18.90      6.55 o 
 -11   8   3        0.17       -0.33      2.54 o 
 -10   8   3        0.27        1.12      4.02 o 
  -9   8   3       10.36        9.52      2.74 o 
  -8   8   3       25.63       29.31      4.63 o 
  -7   8   3       58.43       58.61      3.23 o 
  -6   8   3        5.03        1.82      3.63 o 
  -5   8   3       75.86       76.70      3.92 o 
  -4   8   3      505.04      490.70      9.10 o 
  -3   8   3        3.04        2.71      1.88 o 
  -2   8   3      555.28      551.93      9.57 o 
  -1   8   3        0.68        0.74      1.46 o 
   0   8   3      194.17      187.51      4.92 o 
   1   8   3      146.28      143.39      6.20 o 
   2   8   3      135.75      122.64      4.77 o 
   3   8   3      244.72      253.35      6.70 o 
   4   8   3       89.29       90.46      4.35 o 
   5   8   3      124.84      136.68      5.90 o 
   6   8   3       49.54       61.05      4.43 o 
   7   8   3      293.32      273.42      8.35 o 
   8   8   3       48.62       51.05      4.32 o 
   9   8   3       88.56       90.14      6.56 o 
  10   8   3        4.13        5.50      3.42 o 
  11   8   3        3.67        2.47      4.76 o 
  12   8   3        2.50        7.23      5.00 o 
  13   8   3        3.38        3.66      5.56 o 
 -13   9   3       46.87       45.11      8.03 o 
 -12   9   3        2.71        3.88      3.23 o 
 -11   9   3       52.33       49.24      5.82 o 
 -10   9   3        1.54        3.87      2.72 o 
  -9   9   3       79.38       87.27      5.56 o 
  -8   9   3       21.72       16.76      4.05 o 
  -7   9   3       46.26       53.91      3.72 o 
  -6   9   3       26.26       26.77      3.18 o 
  -5   9   3       16.64       14.87      3.70 o 
  -4   9   3      119.80      121.80      4.96 o 
  -3   9   3       25.94       25.00      2.89 o 
  -2   9   3       40.34       46.06      3.40 o 
  -1   9   3       44.48       40.71      3.25 o 
   0   9   3        3.92        4.05      2.07 o 
   1   9   3       43.06       48.56      3.15 o 
   2   9   3        0.26        1.26      1.94 o 
   3   9   3      121.95      113.86      5.81 o 
   4   9   3       76.95       78.13      5.03 o 
   5   9   3        0.01        3.01      2.31 o 
   6   9   3      152.88      159.81      9.20 o 
   7   9   3        2.66        0.21      2.53 o 
   8   9   3        5.69        4.66      2.99 o 
   9   9   3        8.74        7.34      3.74 o 
  10   9   3      145.38      156.23     13.66 o 
  11   9   3       23.72       13.35      6.20 o 
  12   9   3        8.82        6.04      5.64 o 
 -11  10   3       28.71       32.53      5.69 o 
 -10  10   3        3.42        6.31      3.17 o 
  -9  10   3       59.61       60.50      5.19 o 
  -8  10   3       25.87       21.53      3.72 o 
  -7  10   3       15.56       13.03      2.89 o 
  -6  10   3       14.70       17.94      2.99 o 
  -5  10   3       28.23       26.29      3.17 o 
  -4  10   3       61.67       59.59      4.58 o 
  -3  10   3       87.25       80.35      4.44 o 
  -2  10   3       10.36       11.99      2.53 o 
  -1  10   3        3.70        3.07      2.61 o 
   0  10   3       20.05       15.48      3.32 o 
   1  10   3      171.07      185.84      7.53 o 
   2  10   3        1.57        1.25      2.47 o 
   3  10   3       27.99       25.06      3.81 o 
   4  10   3       29.95       26.01      4.07 o 
   5  10   3      110.50      116.68      7.52 o 
   6  10   3       18.42       24.67      4.00 o 
   7  10   3       19.74       15.70      4.25 o 
   8  10   3        3.86       10.93      4.14 o 
   9  10   3        4.04        3.86      3.43 o 
  10  10   3        8.70       12.12      6.20 o 
  -9  11   3       27.36       17.75      4.93 o 
  -8  11   3      140.15      135.49     12.80 o 
  -7  11   3       25.19       23.08      6.04 o 
  -6  11   3       16.52       14.75      3.69 o 
  -5  11   3       36.44       33.62      4.34 o 
  -4  11   3       59.45       63.84      5.30 o 
  -3  11   3        0.65       -2.53      2.53 o 
  -2  11   3       24.62       22.25      4.05 o 
  -1  11   3        7.14        7.57      3.00 o 
   0  11   3      229.75      229.97      8.60 o 
   1  11   3       37.57       41.54      4.81 o 
   2  11   3      146.06      141.78     12.62 o 
   3  11   3        1.44        4.25      2.99 o 
   4  11   3       68.93       59.76      7.66 o 
   5  11   3        0.23        1.72      2.72 o 
   6  11   3      106.02      126.25      9.23 o 
   7  11   3        3.39        3.35      2.87 o 
   8  11   3        9.13        5.94      3.94 o 
  -6  12   3        6.91        1.69      4.64 o 
  -5  12   3       52.62       48.01      5.20 o 
  -4  12   3       30.63       28.38      4.49 o 
  -3  12   3      169.46      194.29      8.46 o 
  -2  12   3       29.21       26.16      4.39 o 
  -1  12   3       44.08       41.30      5.01 o 
   0  12   3        7.14        9.20      4.73 o 
   1  12   3        3.64        2.05      3.00 o 
   2  12   3       21.43       31.55      5.80 o 
   3  12   3        2.66       -1.92      2.67 o 
   4  12   3        1.28        6.66      3.50 o 
   5  12   3       31.53       33.65      8.29 o 
 -17   0   4        4.25        1.52      4.29 o 
 -16   0   4       19.57       10.22      7.59 o 
 -15   0   4      204.85      215.02     10.89 o 
 -14   0   4        7.60        6.18      3.36 o 
 -13   0   4        4.09        2.13      2.86 o 
 -12   0   4       74.96       72.53      5.92 o 
 -11   0   4      814.83      823.57     18.08 o 
 -10   0   4       75.02       80.70      5.51 o 
  -9   0   4        4.49        8.43      2.46 o 
  -8   0   4      268.60      265.15      5.42 o 
  -7   0   4        9.21        9.73      1.45 o 
  -6   0   4     2071.09     2170.15     29.27 o 
  -5   0   4     9064.57     8883.22     80.68 o 
  -4   0   4     6588.17     6798.20     62.62 o 
  -3   0   4        6.94        5.53      1.35 o 
  -2   0   4     2696.29     2730.02     23.22 o 
  -1   0   4     2308.18     2106.51     21.15 o 
   0   0   4      648.33      655.96      7.47 o 
   1   0   4      131.02      129.63      4.80 o 
   2   0   4      158.74      177.12      3.62 o 
   3   0   4      129.96      124.73      3.61 o 
   4   0   4     6601.79     7011.87     56.43 o 
   5   0   4        1.76        1.73      1.13 o 
   6   0   4        0.23        1.70      1.20 o 
   7   0   4      448.88      454.36      8.84 o 
   8   0   4      720.80      741.37     10.17 o 
   9   0   4     1009.42      997.55     12.71 o 
  10   0   4       11.50       14.11      3.11 o 
  11   0   4       10.63        9.54      5.16 o 
  12   0   4      210.86      186.42     12.72 o 
  13   0   4       10.96        5.00      5.72 o 
  14   0   4      471.18      465.58     20.90 o 
  15   0   4       78.54       64.76      9.86 o 
  16   0   4      110.75      125.15     12.48 o 
 -17   1   4        9.15       10.97      2.89 o 
 -16   1   4       17.63       19.61      3.35 o 
 -15   1   4       12.35        8.52      2.78 o 
 -14   1   4        0.12        0.76      1.92 o 
 -13   1   4       63.38       69.72      5.64 o 
 -12   1   4      155.83      151.98      5.52 o 
 -11   1   4       42.32       40.17      3.28 o 
 -10   1   4      637.08      617.30     10.74 o 
  -9   1   4       16.55       18.54      2.56 o 
  -8   1   4      205.44      214.84      3.72 o 
  -7   1   4      160.04      149.03      3.15 o 
  -6   1   4      397.62      366.20      6.00 o 
  -5   1   4      470.40      511.91      5.09 o 
  -4   1   4     1597.90     1643.81     13.07 o 
  -3   1   4      780.16      845.23      6.94 o 
  -2   1   4      126.19      139.85      2.28 o 
  -1   1   4     1601.80     1495.28     12.53 o 
   0   1   4      872.23      824.53      7.55 o 
   1   1   4      107.84      108.59      2.33 o 
   2   1   4     1005.02      989.93      8.26 o 
   3   1   4        7.65       13.84      1.13 o 
   4   1   4     1653.00     1621.88     12.39 o 
   5   1   4      240.49      213.27      3.53 o 
   6   1   4      160.34      155.46      3.16 o 
   7   1   4      573.99      582.03      6.56 o 
   8   1   4       29.56       31.31      1.82 o 
   9   1   4     1746.66     1760.30     14.38 o 
  10   1   4       35.75       35.17      4.17 o 
  11   1   4       22.16       33.10      3.54 o 
  12   1   4       86.62       85.27      9.78 o 
  13   1   4      200.14      209.77      7.59 o 
  14   1   4        2.97        1.05      3.22 o 
  15   1   4       11.55        5.53      3.75 o 
  16   1   4        1.43        0.09      3.76 o 
 -17   2   4       12.66       12.80      5.39 o 
 -16   2   4        3.77       -0.04      2.86 o 
 -15   2   4       74.97       71.21      6.70 o 
 -14   2   4        2.49        2.99      2.50 o 
 -13   2   4       30.64       29.41      5.37 o 
 -12   2   4       23.28       28.65      4.06 o 
 -11   2   4      101.13      109.80      5.34 o 
 -10   2   4       34.21       37.76      3.54 o 
  -9   2   4       33.79       33.38      3.19 o 
  -8   2   4        1.41        0.06      1.48 o 
  -7   2   4       57.71       56.66      4.56 o 
  -6   2   4       42.07       38.68      1.65 o 
  -5   2   4      692.18      754.23      6.75 o 
  -4   2   4      162.84      179.07      2.68 o 
  -3   2   4     1256.75     1166.40      8.87 o 
  -2   2   4       81.93       97.54      2.11 o 
  -1   2   4     1037.91     1056.93     11.11 o 
   0   2   4        3.88        2.51      1.15 o 
   1   2   4       50.85       51.29      2.00 o 
   2   2   4      458.76      459.41      7.70 o 
   3   2   4       17.82       19.53      1.51 o 
   4   2   4     1026.95      970.25      9.43 o 
   5   2   4      369.78      351.17      5.18 o 
   6   2   4       91.09      101.59      2.95 o 
   7   2   4      103.75      100.02      3.43 o 
   8   2   4       15.55       14.86      1.70 o 
   9   2   4        0.06        1.00      1.41 o 
  10   2   4        0.01       -1.32      2.41 o 
  11   2   4        9.81        7.98      3.05 o 
  12   2   4      153.56      137.75      7.58 o 
  13   2   4       11.96        9.04      3.43 o 
  14   2   4      147.70      159.87     15.53 o 
  15   2   4        1.09        2.47      2.93 o 
  16   2   4      115.79      124.57      7.12 o 
 -17   3   4       74.05       79.04      6.52 o 
 -16   3   4       13.39       13.26      3.74 o 
 -15   3   4        1.93        0.22      2.84 o 
 -14   3   4       47.17       43.36      4.69 o 
 -13   3   4        1.07        0.75      2.20 o 
 -12   3   4       30.61       25.95      3.51 o 
 -11   3   4        0.13        1.93      2.05 o 
 -10   3   4        0.04       -1.60      1.60 o 
  -9   3   4       26.97       25.41      4.67 o 
  -8   3   4      466.67      465.05     23.12 o 
  -7   3   4       28.49       32.59      2.19 o 
  -6   3   4       36.12       38.75      1.75 o 
  -5   3   4       99.69      108.58      2.33 o 
  -4   3   4       87.87      107.83      2.15 o 
  -3   3   4      518.22      510.53      5.61 o 
  -2   3   4        0.66        2.03      0.85 o 
  -1   3   4        7.02        7.27      1.28 o 
   0   3   4      663.00      695.80      7.81 o 
   1   3   4     1536.17     1538.26     13.91 o 
   2   3   4      482.19      433.86      6.77 o 
   3   3   4       17.84       16.22      1.77 o 
   4   3   4      147.08      139.27      3.53 o 
   5   3   4      207.40      227.78      4.26 o 
   6   3   4        8.78        9.82      1.60 o 
   7   3   4       19.95       22.72      2.24 o 
   8   3   4      229.85      212.03      4.94 o 
   9   3   4       97.96      100.06      4.74 o 
  10   3   4      292.95      323.80     10.64 o 
  11   3   4      173.35      174.64     16.13 o 
  12   3   4        3.54        5.46      3.66 o 
  13   3   4        3.21        1.03      2.85 o 
  14   3   4        8.30        6.19      3.57 o 
  15   3   4        0.02        0.74      3.43 o 
  16   3   4        3.22        4.41      3.71 o 
 -16   4   4       73.02       78.12      7.59 o 
 -15   4   4       15.26       19.99      4.68 o 
 -14   4   4      256.76      284.16     11.72 o 
 -13   4   4       57.95       45.12      5.51 o 
 -12   4   4        0.03        2.49      2.59 o 
 -11   4   4        0.75       -2.16      2.42 o 
 -10   4   4       97.63       91.39     17.84 o 
  -9   4   4        0.29       -0.80      1.74 o 
  -8   4   4      848.35      796.78     16.47 o 
  -7   4   4       44.79       49.50      4.20 o 
  -6   4   4      268.30      270.53      5.30 o 
  -5   4   4        1.17        2.74      1.28 o 
  -4   4   4      911.76      852.44     11.61 o 
  -3   4   4      781.91      760.45     10.91 o 
  -2   4   4      148.86      148.54      3.85 o 
  -1   4   4     1251.42     1353.86     15.20 o 
   0   4   4       75.49       80.75      2.79 o 
   1   4   4      275.87      296.24      4.97 o 
   2   4   4       83.26       81.27      3.08 o 
   3   4   4       23.27       24.86      2.10 o 
   4   4   4      166.75      169.39      7.80 o 
   5   4   4      104.33      100.13      3.76 o 
   6   4   4      959.83      935.85     12.35 o 
   7   4   4      913.14      924.85     12.53 o 
   8   4   4      435.55      436.09      9.42 o 
   9   4   4      118.31      112.10      8.98 o 
  10   4   4      105.34      106.73      5.00 o 
  11   4   4       10.13        9.27      3.30 o 
  12   4   4        3.31        1.10      4.56 o 
  13   4   4       79.60      100.06      7.19 o 
  14   4   4        6.74        4.40      3.68 o 
  15   4   4       61.86       81.29     10.49 o 
 -16   5   4        7.56        3.84      3.62 o 
 -15   5   4      123.57      105.05     11.13 o 
 -14   5   4       17.26       13.06      4.48 o 
 -13   5   4        1.31       -1.90      3.38 o 
 -12   5   4        1.76       -2.86      2.86 o 
 -11   5   4        3.03        4.40      2.87 o 
 -10   5   4       89.67       98.63      6.51 o 
  -9   5   4       10.36        5.14      4.73 o 
  -8   5   4      171.62      172.93      6.01 o 
  -7   5   4      193.49      184.49      4.59 o 
  -6   5   4      167.89      177.73      4.34 o 
  -5   5   4      135.21      147.18      7.46 o 
  -4   5   4        5.26        5.69      2.65 o 
  -3   5   4      213.79      214.84      4.96 o 
  -2   5   4       80.54       88.61      3.39 o 
  -1   5   4      281.41      300.93      5.93 o 
   0   5   4      267.79      291.75      5.06 o 
   1   5   4      781.85      748.39      8.98 o 
   2   5   4        0.43        1.88      1.41 o 
   3   5   4        0.02       -0.40      1.55 o 
   4   5   4      143.51      138.16      5.15 o 
   5   5   4      253.06      244.28      6.85 o 
   6   5   4     1154.51     1147.36     14.56 o 
   7   5   4       99.45      105.92      4.45 o 
   8   5   4       11.88        8.26      3.06 o 
   9   5   4       40.13       38.66      4.43 o 
  10   5   4       34.94       36.05      4.41 o 
  11   5   4       23.39       29.54      4.59 o 
  12   5   4        0.68        3.30      3.66 o 
  13   5   4       30.82       30.03      7.31 o 
  14   5   4        3.41        7.79      5.24 o 
  15   5   4        0.71        0.40      5.16 o 
 -15   6   4        6.10        2.75      3.72 o 
 -14   6   4       26.22       18.37      6.67 o 
 -13   6   4        9.27        3.58      4.41 o 
 -12   6   4        0.01       -2.64      2.64 o 
 -11   6   4       55.93       64.24      9.58 o 
 -10   6   4        0.21        1.60      2.72 o 
  -9   6   4        1.26       -0.19      2.20 o 
  -8   6   4       94.25       92.73      4.27 o 
  -7   6   4       14.42       12.86      2.13 o 
  -6   6   4        3.29        3.34      1.62 o 
  -5   6   4      166.80      168.05      5.03 o 
  -4   6   4      215.43      213.22      6.38 o 
  -3   6   4       92.84      100.18      3.47 o 
  -2   6   4        1.50       -0.62      1.30 o 
  -1   6   4      261.26      271.63      8.87 o 
   0   6   4      121.83      113.97      4.05 o 
   1   6   4      122.70      108.11      3.92 o 
   2   6   4       49.39       47.06      3.42 o 
   3   6   4       16.05       16.29      2.62 o 
   4   6   4       72.09       77.52      4.32 o 
   5   6   4        3.18        2.37      2.14 o 
   6   6   4        2.93        2.50      1.99 o 
   7   6   4       70.62       81.34      4.66 o 
   8   6   4        5.14        5.21      2.62 o 
   9   6   4        4.15        5.40      2.87 o 
  10   6   4       82.31       85.18      8.18 o 
  11   6   4       34.79       44.58      7.87 o 
  12   6   4       23.54       25.83      6.91 o 
  13   6   4        8.96        5.32      5.00 o 
  14   6   4      150.47      144.54     13.19 o 
 -14   7   4       10.67        4.88      4.11 o 
 -13   7   4       19.82       15.04      4.47 o 
 -12   7   4        0.20       -1.69      2.94 o 
 -11   7   4       34.64       28.25      4.77 o 
 -10   7   4        0.61       -0.44      2.98 o 
  -9   7   4       19.00       15.17      3.16 o 
  -8   7   4       29.90       38.17      4.20 o 
  -7   7   4       15.37       16.99      2.64 o 
  -6   7   4       85.39       92.05      4.24 o 
  -5   7   4       35.81       39.04      3.10 o 
  -4   7   4        6.38        8.49      2.14 o 
  -3   7   4       31.07       33.43      2.50 o 
  -2   7   4       26.61       31.51      4.58 o 
  -1   7   4       62.74       61.01      3.11 o 
   0   7   4      299.43      296.19      9.99 o 
   1   7   4      134.66      133.96      4.62 o 
   2   7   4      243.25      237.21      6.27 o 
   3   7   4       24.10       26.85      2.76 o 
   4   7   4      138.92      137.41      4.99 o 
   5   7   4      125.67      118.61      8.09 o 
   6   7   4       83.92       85.27      5.92 o 
   7   7   4       26.15       31.38      4.56 o 
   8   7   4       35.08       31.86      4.53 o 
   9   7   4       16.34       12.60      3.52 o 
  10   7   4        2.43        4.85      3.29 o 
  11   7   4       71.09       62.94      9.06 o 
  12   7   4       25.65       23.52      6.99 o 
  13   7   4       10.19       11.61      5.96 o 
 -13   8   4      138.08      156.07     14.22 o 
 -12   8   4        4.65        5.08      5.64 o 
 -11   8   4        2.85       -0.97      3.40 o 
 -10   8   4       40.10       39.63      7.11 o 
  -9   8   4       44.07       59.31      7.10 o 
  -8   8   4      151.75      151.04      6.72 o 
  -7   8   4      196.24      205.49      6.28 o 
  -6   8   4      342.12      364.49      8.17 o 
  -5   8   4       62.78       68.87      3.99 o 
  -4   8   4      733.26      705.11     13.14 o 
  -3   8   4      586.23      581.14     10.28 o 
  -2   8   4      482.57      471.72      8.07 o 
  -1   8   4        0.58        0.54      1.75 o 
   0   8   4      163.26      154.96      4.68 o 
   1   8   4       64.80       62.30      3.33 o 
   2   8   4      402.66      379.36      8.40 o 
   3   8   4       17.35       19.12      2.73 o 
   4   8   4      117.72      118.61      5.09 o 
   5   8   4       36.88       28.38      3.71 o 
   6   8   4      510.18      479.90     11.33 o 
   7   8   4       23.75       19.87      3.38 o 
   8   8   4        7.97        3.88      2.79 o 
   9   8   4        3.09        5.29      3.45 o 
  10   8   4        0.39        2.51      3.37 o 
  11   8   4       29.43       25.67      7.39 o 
  12   8   4       30.29       32.50      8.42 o 
 -12   9   4        1.45        0.77      4.01 o 
 -11   9   4        0.04       -1.34      3.40 o 
 -10   9   4       13.05       13.47      3.67 o 
  -9   9   4       75.61       75.74      6.01 o 
  -8   9   4      142.33      152.64      6.99 o 
  -7   9   4        0.00       -1.95      1.95 o 
  -6   9   4      118.41      124.94      5.42 o 
  -5   9   4        6.28        3.29      2.20 o 
  -4   9   4        4.31        7.21      2.36 o 
  -3   9   4        5.93        4.37      2.18 o 
  -2   9   4        0.38       -0.18      1.92 o 
  -1   9   4       11.93       17.73      2.37 o 
   0   9   4        0.02        1.44      2.12 o 
   1   9   4      190.64      190.75      6.03 o 
   2   9   4       57.53       61.23      5.56 o 
   3   9   4        1.87        1.01      2.18 o 
   4   9   4        2.93        2.50      2.88 o 
   5   9   4       20.74       27.52      3.86 o 
   6   9   4        8.21        9.39      3.17 o 
   7   9   4      168.34      183.06      8.62 o 
   8   9   4        9.02        9.98      5.08 o 
   9   9   4       13.03       10.59      5.28 o 
  10   9   4       93.36      103.23      9.89 o 
  11   9   4      143.88      192.94     15.97 o 
 -10  10   4       11.11       10.43      3.56 o 
  -9  10   4       18.05       20.02      4.05 o 
  -8  10   4        0.58       -2.24      2.24 o 
  -7  10   4        2.19        3.53      2.82 o 
  -6  10   4        5.41        8.20      2.62 o 
  -5  10   4        5.16        2.35      2.22 o 
  -4  10   4      242.26      240.77      8.21 o 
  -3  10   4      108.18      111.21      5.31 o 
  -2  10   4       12.23       12.59      2.84 o 
  -1  10   4       26.32       26.74      4.34 o 
   0  10   4        6.48        4.46      2.00 o 
   1  10   4        5.17        2.25      2.22 o 
   2  10   4      140.82      133.02      9.39 o 
   3  10   4       53.62       48.97      4.90 o 
   4  10   4        1.47        4.69      2.91 o 
   5  10   4       42.45       29.86      4.28 o 
   6  10   4       85.85       85.54      6.15 o 
   7  10   4       50.53       58.99     11.85 o 
   8  10   4       11.12        7.25      3.93 o 
   9  10   4        0.63        0.29      3.40 o 
  -8  11   4       13.11        6.83      6.75 o 
  -7  11   4       19.23       24.11      4.30 o 
  -6  11   4       14.92       12.06      3.12 o 
  -5  11   4        9.57        6.58      3.47 o 
  -4  11   4        8.25       10.04      3.37 o 
  -3  11   4        0.00       -2.74      2.74 o 
  -2  11   4       20.29       25.96      6.02 o 
  -1  11   4       31.84       35.09      4.72 o 
   0  11   4       11.83        9.75      4.19 o 
   1  11   4        8.29        3.96      3.10 o 
   2  11   4       22.41       30.77      5.99 o 
   3  11   4       94.05       97.07      6.60 o 
   4  11   4        2.50        1.67      3.14 o 
   5  11   4        0.22       -2.71      2.71 o 
   6  11   4        4.31        6.25      3.55 o 
  -3  12   4       11.29       18.93      4.07 o 
  -2  12   4       61.24       52.52      5.56 o 
  -1  12   4       29.53       37.85      4.99 o 
   0  12   4        0.15        1.05      2.75 o 
   1  12   4       16.12       13.34      3.99 o 
   2  12   4       15.60       10.63      5.33 o 
 -17   1   5        0.89       -0.02      2.98 o 
 -16   1   5        0.27       -0.64      2.72 o 
 -15   1   5        0.46       -0.88      2.61 o 
 -14   1   5       20.85       19.40      3.66 o 
 -13   1   5       30.86       34.58      5.54 o 
 -12   1   5        0.02       -1.49      1.82 o 
 -11   1   5        3.45        0.54      1.88 o 
 -10   1   5        3.62        2.91      2.07 o 
  -9   1   5        0.91        1.64      1.80 o 
  -8   1   5       56.88       60.03      2.06 o 
  -7   1   5      323.25      356.47      4.82 o 
  -6   1   5       94.36       98.60      2.82 o 
  -5   1   5       10.74       14.41      1.57 o 
  -4   1   5      797.66      790.36      7.07 o 
  -3   1   5       16.65       24.62      1.60 o 
  -2   1   5       11.67       16.25      1.45 o 
  -1   1   5        1.06        2.80      0.92 o 
   0   1   5       10.12        8.21      1.02 o 
   1   1   5       26.19       27.54      1.70 o 
   2   1   5      326.71      306.31      4.52 o 
   3   1   5      225.80      239.23      3.83 o 
   4   1   5        1.77        0.56      0.91 o 
   5   1   5       44.22       49.04      2.08 o 
   6   1   5       85.85       77.99      2.56 o 
   7   1   5       25.71       28.16      2.09 o 
   8   1   5       19.97       19.05      1.94 o 
   9   1   5      196.88      210.62      4.68 o 
  10   1   5       65.91       51.49      6.20 o 
  11   1   5        1.56        0.18      2.72 o 
  12   1   5       14.81       12.87      3.90 o 
  13   1   5       22.82       16.59      4.42 o 
  14   1   5        0.04       -0.33      3.74 o 
  15   1   5        3.57        5.37      4.80 o 
 -16   2   5        1.28       -0.43      2.80 o 
 -15   2   5        1.03        1.06      2.59 o 
 -14   2   5       12.79       13.76      4.09 o 
 -13   2   5      101.31      104.57      6.24 o 
 -12   2   5        9.01        7.38      2.60 o 
 -11   2   5        0.96       -1.13      2.13 o 
 -10   2   5        0.39       -0.47      1.87 o 
  -9   2   5       29.18       23.47      2.95 o 
  -8   2   5       77.05       89.75      3.31 o 
  -7   2   5      360.37      384.48      7.04 o 
  -6   2   5        4.71        3.82      0.94 o 
  -5   2   5       27.79       31.73      3.07 o 
  -4   2   5      119.11      138.84      2.77 o 
  -3   2   5      734.67      737.82      7.31 o 
  -2   2   5       23.19       25.40      1.40 o 
  -1   2   5        9.08        8.64      1.32 o 
   0   2   5        3.66        6.71      1.19 o 
   1   2   5      788.21      775.17     10.74 o 
   2   2   5       22.86       22.26      1.55 o 
   3   2   5       45.40       40.88      1.99 o 
   4   2   5      425.34      453.34      6.72 o 
   5   2   5       23.06       22.42      1.91 o 
   6   2   5       93.36       92.30      3.12 o 
   7   2   5      127.76      125.82      3.66 o 
   8   2   5       14.44       16.71      1.91 o 
   9   2   5      126.81      125.94      5.10 o 
  10   2   5       16.23       10.82      2.81 o 
  11   2   5      216.71      233.07     10.12 o 
  12   2   5      126.42      127.38      8.90 o 
  13   2   5       10.10        5.23      3.85 o 
  14   2   5       74.78       70.72      7.20 o 
  15   2   5       36.20       33.43      8.22 o 
 -16   3   5        0.11        3.69      2.92 o 
 -15   3   5        1.29        0.55      2.72 o 
 -14   3   5       14.23       16.45      3.65 o 
 -13   3   5       56.39       60.74      5.10 o 
 -12   3   5       57.88       56.28      4.74 o 
 -11   3   5       68.62       56.56      4.51 o 
 -10   3   5        0.07        1.68      1.98 o 
  -9   3   5       31.26       35.15      2.93 o 
  -8   3   5      500.20      518.67      9.10 o 
  -7   3   5       19.35       16.96      2.02 o 
  -6   3   5      100.16       97.17      3.65 o 
  -5   3   5        3.25        5.07      1.29 o 
  -4   3   5      291.64      295.34      5.52 o 
  -3   3   5       42.10       37.88      2.73 o 
  -2   3   5       75.28       66.06      2.72 o 
  -1   3   5      186.81      184.25      4.74 o 
   0   3   5       63.77       54.75      2.33 o 
   1   3   5       21.55       21.96      1.76 o 
   2   3   5     1229.33     1232.62     14.03 o 
   3   3   5        1.55        2.06      1.17 o 
   4   3   5      320.12      314.64      5.67 o 
   5   3   5       62.34       73.08      3.06 o 
   6   3   5     1506.01     1522.90     16.81 o 
   7   3   5      216.55      236.27      4.97 o 
   8   3   5      187.03      191.43      4.59 o 
   9   3   5       98.76      104.73      4.52 o 
  10   3   5       33.10       31.48      3.11 o 
  11   3   5      155.44      170.59      6.86 o 
  12   3   5       47.57       41.26      6.03 o 
  13   3   5       30.59       31.78      5.03 o 
  14   3   5        0.90        7.82      4.16 o 
  15   3   5       25.67       30.47      8.30 o 
 -16   4   5        2.07        5.09      3.47 o 
 -15   4   5       29.71       33.70      4.72 o 
 -14   4   5       11.34       16.13      3.72 o 
 -13   4   5       29.07       34.33      5.97 o 
 -12   4   5       21.09       21.13      3.64 o 
 -11   4   5       98.36      103.95      7.92 o 
 -10   4   5      128.78      113.64     10.89 o 
  -9   4   5       50.46       60.10      4.33 o 
  -8   4   5      155.15      150.44      5.82 o 
  -7   4   5       19.55       11.57      2.34 o 
  -6   4   5       28.85       21.02      2.91 o 
  -5   4   5       54.63       57.63      3.28 o 
  -4   4   5        8.21        5.79      1.51 o 
  -3   4   5     1001.06      969.62     11.88 o 
  -2   4   5       59.04       52.80      2.73 o 
  -1   4   5      704.22      720.62     13.57 o 
   0   4   5       30.18       40.74      2.23 o 
   1   4   5      162.45      155.63      4.31 o 
   2   4   5       78.90       72.63      3.64 o 
   3   4   5       49.31       53.74      2.98 o 
   4   4   5       80.28       79.86      3.19 o 
   5   4   5        6.26        7.98      1.70 o 
   6   4   5      145.10      150.46      4.66 o 
   7   4   5       11.03       12.65      2.55 o 
   8   4   5       69.91       75.69      3.51 o 
   9   4   5       94.76      100.02      4.58 o 
  10   4   5       23.07       23.36      2.93 o 
  11   4   5       87.94       91.11      5.73 o 
  12   4   5      104.15       95.77      5.88 o 
  13   4   5       27.62       23.20      4.00 o 
  14   4   5       82.43       81.20      6.05 o 
 -15   5   5       87.39       83.71      7.95 o 
 -14   5   5        5.27        7.48      3.95 o 
 -13   5   5        0.09       -2.77      2.77 o 
 -12   5   5       10.09        7.33      3.66 o 
 -11   5   5       17.84        5.07     12.48 o 
 -10   5   5       58.07       52.77      5.69 o 
  -9   5   5        6.42        4.07      2.31 o 
  -8   5   5       11.40        7.06      3.04 o 
  -7   5   5        1.91        1.00      1.81 o 
  -6   5   5      444.69      449.64      9.71 o 
  -5   5   5       59.52       61.25      3.94 o 
  -4   5   5        9.29       10.15      1.86 o 
  -3   5   5       99.31       97.05      4.76 o 
  -2   5   5        2.12        2.13      1.53 o 
  -1   5   5       69.64       69.61      5.18 o 
   0   5   5      394.95      370.41      7.10 o 
   1   5   5      146.59      146.56      3.96 o 
   2   5   5      193.34      180.24      5.26 o 
   3   5   5      178.10      174.30      5.08 o 
   4   5   5     1290.93     1288.52     21.95 o 
   5   5   5        2.06        5.01      1.96 o 
   6   5   5        2.83        5.61      2.73 o 
   7   5   5        1.82        1.76      1.71 o 
   8   5   5      199.72      198.89     13.27 o 
   9   5   5       70.59       62.36      5.39 o 
  10   5   5       11.07       10.26      3.45 o 
  11   5   5       43.98       45.93      7.95 o 
  12   5   5        2.09       -0.95      4.52 o 
  13   5   5       67.14       64.20      9.38 o 
  14   5   5       17.36       13.58      6.12 o 
 -14   6   5       16.60        7.87      5.96 o 
 -13   6   5       21.55       15.10      6.99 o 
 -12   6   5        4.40        1.94      3.66 o 
 -11   6   5      105.62      110.35     11.29 o 
 -10   6   5       48.73       55.43      5.98 o 
  -9   6   5        0.07        0.21      2.12 o 
  -8   6   5       25.50       16.48      6.67 o 
  -7   6   5       37.06       45.09      3.34 o 
  -6   6   5        5.10        4.85      3.42 o 
  -5   6   5      194.12      181.85      6.29 o 
  -4   6   5      123.06      121.79      4.32 o 
  -3   6   5        2.34        2.93      1.67 o 
  -2   6   5       22.63       22.68      2.88 o 
  -1   6   5      602.98      565.95      9.35 o 
   0   6   5      100.29      100.55      4.12 o 
   1   6   5        0.40       -1.52      1.52 o 
   2   6   5        4.08        4.12      2.03 o 
   3   6   5      169.41      162.73      5.11 o 
   4   6   5       24.46       23.40      4.85 o 
   5   6   5       65.73       75.64      4.80 o 
   6   6   5      196.91      198.79      5.95 o 
   7   6   5      160.55      166.64      6.61 o 
   8   6   5       63.33       57.93      5.56 o 
   9   6   5      133.34      136.99      8.54 o 
  10   6   5        0.00        1.16      3.05 o 
  11   6   5        7.83        7.55      5.48 o 
  12   6   5        0.10        2.47      4.68 o 
  13   6   5        0.06       -4.22      4.22 o 
 -13   7   5        5.06       -1.76      4.72 o 
 -12   7   5        9.69        7.36      4.15 o 
 -11   7   5        9.91       12.34      4.19 o 
 -10   7   5       19.89       26.22      7.19 o 
  -9   7   5      132.18      132.01      6.53 o 
  -8   7   5      106.60      109.84      6.20 o 
  -7   7   5        0.17       -1.75      1.85 o 
  -6   7   5      153.08      160.36      7.49 o 
  -5   7   5      192.30      210.91     11.19 o 
  -4   7   5        9.51        9.56      2.25 o 
  -3   7   5        4.45        6.03      2.28 o 
  -2   7   5      125.55      126.26      4.64 o 
  -1   7   5        6.17        4.21      1.87 o 
   0   7   5      159.90      166.88      5.36 o 
   1   7   5      301.44      303.80      8.68 o 
   2   7   5        0.07       -0.14      2.01 o 
   3   7   5       71.48       74.54      4.72 o 
   4   7   5       81.93       79.91      4.83 o 
   5   7   5       13.50       19.10      3.88 o 
   6   7   5       43.29       41.27      6.37 o 
   7   7   5        5.43        6.70      3.26 o 
   8   7   5        7.41        8.48      3.07 o 
   9   7   5        2.82        3.67      3.44 o 
  10   7   5       83.24       98.73     10.21 o 
  11   7   5       94.11       94.09     11.21 o 
  12   7   5        1.38       13.66      6.35 o 
 -12   8   5        9.97        8.77      4.38 o 
 -11   8   5        1.53       -3.26      3.26 o 
 -10   8   5        2.38        2.72      3.77 o 
  -9   8   5        0.03        1.38      2.96 o 
  -8   8   5        6.79        1.38      2.90 o 
  -7   8   5      113.66      124.32      5.45 o 
  -6   8   5      102.18      103.20      4.95 o 
  -5   8   5        0.17        1.69      2.16 o 
  -4   8   5      262.34      257.81      7.14 o 
  -3   8   5      178.55      170.34      5.10 o 
  -2   8   5        9.28        6.76      2.00 o 
  -1   8   5       10.26       15.99      2.38 o 
   0   8   5       10.21       12.52      2.36 o 
   1   8   5        0.74        0.97      1.74 o 
   2   8   5        3.39        3.04      2.04 o 
   3   8   5       10.80        8.20      2.49 o 
   4   8   5        1.06        2.26      2.24 o 
   5   8   5      155.43      167.41      6.21 o 
   6   8   5      139.35      136.50      6.72 o 
   7   8   5        0.14       -2.28      2.28 o 
   8   8   5        8.31        7.82      3.29 o 
   9   8   5       12.28        8.56      3.88 o 
  10   8   5        8.86        6.04      3.81 o 
  11   8   5        2.43       -0.08      5.00 o 
 -10   9   5       11.71        7.22      3.61 o 
  -9   9   5       20.39       19.28      3.86 o 
  -8   9   5       39.54       29.17      4.29 o 
  -7   9   5       11.97       13.93      2.90 o 
  -6   9   5        2.41        1.68      2.10 o 
  -5   9   5        7.23        6.16      2.62 o 
  -4   9   5        4.08        4.63      2.53 o 
  -3   9   5       67.92       65.89      4.40 o 
  -2   9   5       10.61       11.19      2.71 o 
  -1   9   5        1.81       -0.44      2.01 o 
   0   9   5        0.86        1.41      1.87 o 
   1   9   5       95.95       88.65      4.84 o 
   2   9   5        0.55       -0.89      2.06 o 
   3   9   5       18.78       22.98      3.34 o 
   4   9   5       14.04       13.70      3.48 o 
   5   9   5       13.52       14.83      4.88 o 
   6   9   5        2.43        0.30      2.80 o 
   7   9   5       41.34       40.71      4.90 o 
   8   9   5       46.44       58.45      5.49 o 
   9   9   5       20.34       24.16      5.22 o 
  -8  10   5        0.35       -2.07      3.88 o 
  -7  10   5        4.80        7.03      3.29 o 
  -6  10   5       17.03       14.53      3.52 o 
  -5  10   5       11.92       12.14      2.97 o 
  -4  10   5        4.88        5.57      3.01 o 
  -3  10   5        7.31       10.52      2.78 o 
  -2  10   5       27.60       27.41      3.63 o 
  -1  10   5       17.79       18.47      3.45 o 
   0  10   5        0.27        0.10      2.28 o 
   1  10   5       13.28        7.86      3.40 o 
   2  10   5       54.06       49.32      5.13 o 
   3  10   5       24.93       20.88      4.48 o 
   4  10   5        8.46        5.12      3.35 o 
   5  10   5        1.01        1.31      3.05 o 
   6  10   5        1.80        4.83      3.37 o 
   7  10   5       15.12       14.76      4.12 o 
  -5  11   5        0.43        1.87      2.36 o 
  -4  11   5        5.01        1.93      2.62 o 
  -3  11   5        0.16       -0.83      2.68 o 
  -2  11   5       96.43       86.97      5.44 o 
  -1  11   5       44.11       45.46      4.52 o 
   0  11   5       15.56       18.07      4.18 o 
   1  11   5        0.30        0.73      3.83 o 
   2  11   5       45.28       50.41      5.53 o 
   3  11   5        6.18        7.00      3.67 o 
   4  11   5       23.62       22.18      4.43 o 
 -15   0   6       22.98       27.58      8.26 o 
 -14   0   6        3.23        5.32      5.40 o 
 -13   0   6      136.86      163.54     14.14 o 
 -12   0   6        7.50       15.18      6.59 o 
 -11   0   6        1.96        2.50      4.02 o 
 -10   0   6      149.60      165.79     10.73 o 
  -9   0   6      190.03      195.94      8.15 o 
  -8   0   6       23.11       27.49      4.45 o 
  -7   0   6     1281.27     1262.19     17.48 o 
  -6   0   6     1087.96     1156.78     16.67 o 
  -5   0   6      375.32      371.32      8.67 o 
  -4   0   6      380.98      351.85      5.61 o 
  -3   0   6      570.88      558.04      8.53 o 
  -2   0   6        0.67        0.96      1.85 o 
  -1   0   6      341.97      332.42      6.64 o 
   0   0   6      726.13      718.69     13.07 o 
   1   0   6      654.71      625.61     12.28 o 
   2   0   6      668.50      659.64     13.06 o 
   3   0   6      222.44      190.59      5.80 o 
   4   0   6      135.23      134.94      5.05 o 
   5   0   6        2.59        0.94      1.83 o 
   6   0   6      162.17      177.32      7.48 o 
   7   0   6      469.75      497.32     11.62 o 
   8   0   6      180.31      181.23      6.49 o 
   9   0   6      142.58      145.58      6.02 o 
  10   0   6        0.36       -1.43      4.68 o 
  11   0   6      131.43      107.51     10.89 o 
  12   0   6       80.53       78.19     10.33 o 
  13   0   6      108.56       96.00     11.37 o 
  14   0   6       42.05       38.39      8.66 o 
 -15   1   6       42.14       50.54      7.13 o 
 -14   1   6        0.72        4.98      4.51 o 
 -13   1   6       13.52       12.59      4.42 o 
 -12   1   6        0.15        1.13      5.12 o 
 -11   1   6        5.65       10.91      2.68 o 
 -10   1   6        0.01        1.02      1.89 o 
  -9   1   6        1.51        0.52      1.71 o 
  -8   1   6       16.24       18.81      1.99 o 
  -7   1   6      140.53      147.39      3.14 o 
  -6   1   6     1118.72     1138.97     13.91 o 
  -5   1   6        9.67        9.61      1.58 o 
  -4   1   6      200.21      188.62      3.68 o 
  -3   1   6        2.20        4.42      0.96 o 
  -2   1   6       11.32        9.51      1.19 o 
  -1   1   6      180.20      172.43      4.00 o 
   0   1   6       24.42       24.77      1.77 o 
   1   1   6       19.93       18.90      1.90 o 
   2   1   6      405.05      405.41      6.39 o 
   3   1   6       35.29       41.11      2.36 o 
   4   1   6      410.09      408.70      6.75 o 
   5   1   6       10.38        7.59      1.56 o 
   6   1   6      147.36      150.52      5.34 o 
   7   1   6      266.19      281.72      5.54 o 
   8   1   6      109.49       97.65      3.58 o 
   9   1   6        8.30        5.20      1.72 o 
  10   1   6        2.10        6.55      3.49 o 
  11   1   6      178.88      180.96      9.52 o 
  12   1   6       17.80       12.87      4.29 o 
  13   1   6       24.38       21.95      5.21 o 
  14   1   6       21.76       18.57      5.25 o 
 -15   2   6        2.12        1.84      3.86 o 
 -14   2   6        0.48       -0.24      2.95 o 
 -13   2   6       13.81       15.27      3.63 o 
 -12   2   6       16.52       12.68      2.87 o 
 -11   2   6       57.20       59.46      4.14 o 
 -10   2   6       59.91       65.67      8.89 o 
  -9   2   6       86.27       88.35      5.04 o 
  -8   2   6       87.84       91.66      6.56 o 
  -7   2   6        3.44       -1.08      1.81 o 
  -6   2   6       20.07       23.55      2.83 o 
  -5   2   6       24.51       21.24      1.64 o 
  -4   2   6        4.78        4.30      1.18 o 
  -3   2   6      209.07      218.74      4.56 o 
  -2   2   6       93.71       90.83      2.81 o 
  -1   2   6      232.70      216.74      4.81 o 
   0   2   6       22.97       22.08      2.04 o 
   1   2   6      233.81      218.01      4.45 o 
   2   2   6        7.18        5.07      1.43 o 
   3   2   6        1.23       -1.21      1.21 o 
   4   2   6        0.41       -0.20      1.53 o 
   5   2   6        0.37       -1.46      1.46 o 
   6   2   6       41.21       35.28      2.71 o 
   7   2   6        2.50        2.01      1.71 o 
   8   2   6       57.42       62.89      4.04 o 
   9   2   6       93.79       94.30      4.65 o 
  10   2   6        0.00        1.59      2.43 o 
  11   2   6       90.68       91.34     10.73 o 
  12   2   6        6.35        6.12      3.84 o 
  13   2   6       25.47       32.07      7.67 o 
 -15   3   6        8.23        5.31      3.35 o 
 -14   3   6        0.94       -0.90      2.68 o 
 -13   3   6        5.91        4.45      5.28 o 
 -12   3   6       14.78       16.33      4.10 o 
 -11   3   6       17.65       11.65      3.99 o 
 -10   3   6       21.87       29.42      4.67 o 
  -9   3   6       15.51       11.25      3.52 o 
  -8   3   6        0.00        2.36      2.86 o 
  -7   3   6        0.39       -0.39      1.78 o 
  -6   3   6        1.69        2.93      3.05 o 
  -5   3   6       15.22       15.86      1.84 o 
  -4   3   6       82.65       87.78      3.69 o 
  -3   3   6      149.93      140.24      5.12 o 
  -2   3   6        0.35       -0.03      1.18 o 
  -1   3   6      124.12      113.45      5.05 o 
   0   3   6       38.86       36.70      2.51 o 
   1   3   6       17.99       25.50      2.25 o 
   2   3   6      108.69      103.11      3.36 o 
   3   3   6      304.75      309.90      5.86 o 
   4   3   6       42.53       36.54      2.50 o 
   5   3   6       42.57       44.57      2.82 o 
   6   3   6      524.21      501.91      8.21 o 
   7   3   6       45.67       53.18      3.11 o 
   8   3   6       10.74        9.95      2.45 o 
   9   3   6       29.47       22.71      4.07 o 
  10   3   6        0.11        1.77      2.60 o 
  11   3   6        0.14        3.18      3.43 o 
  12   3   6        6.67       14.68      6.87 o 
  13   3   6        9.06        7.57      4.09 o 
 -14   4   6        0.00        2.33      3.69 o 
 -13   4   6        1.25        1.02      3.74 o 
 -12   4   6       56.15       44.38      6.15 o 
 -11   4   6       27.50       21.75      4.75 o 
 -10   4   6      109.74      107.62      7.65 o 
  -9   4   6       19.11       19.33      5.24 o 
  -8   4   6      174.72      160.14     11.45 o 
  -7   4   6       69.60       69.05      4.42 o 
  -6   4   6       18.94       19.10      3.21 o 
  -5   4   6       88.47       83.34      3.82 o 
  -4   4   6      104.38      105.14      4.71 o 
  -3   4   6      237.68      250.59      5.65 o 
  -2   4   6        2.26        2.15      1.48 o 
  -1   4   6      177.27      172.65      5.20 o 
   0   4   6        1.69        1.11      1.31 o 
   1   4   6        0.00       -0.22      1.35 o 
   2   4   6      104.11      106.91      5.19 o 
   3   4   6      268.40      269.52      6.85 o 
   4   4   6       76.25       74.48      3.40 o 
   5   4   6      627.65      659.02      9.59 o 
   6   4   6       48.68       44.05      4.95 o 
   7   4   6       57.76       65.57      3.47 o 
   8   4   6       94.39      106.96      4.78 o 
   9   4   6        8.13       16.71      3.21 o 
  10   4   6       19.77       17.16      3.31 o 
  11   4   6        8.95       13.74      6.04 o 
  12   4   6       26.80       29.12      5.55 o 
  13   4   6        6.97        4.85      6.71 o 
 -14   5   6        0.05       -2.28      3.95 o 
 -13   5   6        0.90       -3.63      3.63 o 
 -12   5   6       18.78       16.01      5.01 o 
 -11   5   6       12.24       12.53      5.08 o 
 -10   5   6       11.16        9.07      3.60 o 
  -9   5   6       93.49       89.77      7.13 o 
  -8   5   6       18.33       26.81      4.71 o 
  -7   5   6       26.14       24.66      3.31 o 
  -6   5   6       11.93        7.92      2.41 o 
  -5   5   6       20.44       18.68      2.31 o 
  -4   5   6       25.21       19.45      2.31 o 
  -3   5   6      191.37      185.04      5.96 o 
  -2   5   6       30.52       26.10      2.51 o 
  -1   5   6      147.60      144.08      5.00 o 
   0   5   6        4.12        3.91      1.79 o 
   1   5   6       10.64        5.67      1.77 o 
   2   5   6       13.72       17.72      2.42 o 
   3   5   6      140.86      150.34      5.54 o 
   4   5   6      448.54      452.38      7.87 o 
   5   5   6       12.44       14.19      2.21 o 
   6   5   6       31.97       25.71      2.63 o 
   7   5   6       22.49       30.42      2.82 o 
   8   5   6        5.12        2.41      2.54 o 
   9   5   6        7.44        7.37      3.43 o 
  10   5   6        1.69        2.80      2.60 o 
  11   5   6       16.15       17.65      4.91 o 
  12   5   6        7.02        3.22     11.17 o 
 -13   6   6        7.82        6.40      4.40 o 
 -12   6   6        0.01        0.56      3.74 o 
 -11   6   6        0.12       -0.02      3.39 o 
 -10   6   6       28.14       30.37      7.67 o 
  -9   6   6        0.00       -2.53      2.53 o 
  -8   6   6        4.00        2.98      2.72 o 
  -7   6   6        7.40        4.49      2.67 o 
  -6   6   6       63.03       78.77      4.86 o 
  -5   6   6        0.36        0.59      1.88 o 
  -4   6   6       14.40       14.28      2.15 o 
  -3   6   6       21.29       26.24      2.73 o 
  -2   6   6       35.62       37.50      3.06 o 
  -1   6   6        9.24        8.92      2.05 o 
   0   6   6        9.09       10.25      2.19 o 
   1   6   6       11.91       10.82      2.39 o 
   2   6   6       27.06       29.08      3.77 o 
   3   6   6        4.19        6.23      2.45 o 
   4   6   6        2.77        1.88      1.97 o 
   5   6   6       66.81       66.31      4.60 o 
   6   6   6        2.13       -1.62      1.62 o 
   7   6   6        1.85       -0.10      2.46 o 
   8   6   6       21.46       16.51      3.46 o 
   9   6   6       16.09       16.61      3.58 o 
  10   6   6        3.44        0.83      2.61 o 
  11   6   6       14.57       11.29      4.57 o 
 -12   7   6        5.22        0.93      5.08 o 
 -11   7   6       18.79       11.90      4.54 o 
 -10   7   6        6.16        5.62      3.81 o 
  -9   7   6        0.12       -1.70      2.77 o 
  -8   7   6       30.32       27.45      5.05 o 
  -7   7   6       11.35        9.43      2.69 o 
  -6   7   6        5.42        5.34      2.37 o 
  -5   7   6        0.26        3.12      2.19 o 
  -4   7   6       69.18       81.34      5.10 o 
  -3   7   6        0.11        0.05      2.21 o 
  -2   7   6       22.48       18.98      2.68 o 
  -1   7   6       13.07       12.23      3.06 o 
   0   7   6       34.00       33.67      3.11 o 
   1   7   6        0.09        0.23      2.27 o 
   2   7   6       68.36       72.77      4.84 o 
   3   7   6       16.70       14.29      4.05 o 
   4   7   6       39.07       52.18      4.40 o 
   5   7   6        2.08        3.01      2.48 o 
   6   7   6       56.13       62.14      5.32 o 
   7   7   6        2.08       -0.36      3.89 o 
   8   7   6       28.03       26.87      6.95 o 
   9   7   6       20.85       24.26      4.02 o 
  10   7   6       24.33       31.78      4.48 o 
 -10   8   6        8.10       15.05      4.88 o 
  -9   8   6       34.92       33.10      4.54 o 
  -8   8   6      110.12      116.66      6.69 o 
  -7   8   6      176.63      181.47      6.57 o 
  -6   8   6       63.87       61.61      4.45 o 
  -5   8   6      130.25      123.81      6.91 o 
  -4   8   6      116.63      111.95      5.31 o 
  -3   8   6       16.27       12.14      3.20 o 
  -2   8   6       59.54       53.62      4.12 o 
  -1   8   6       85.89       94.04      4.97 o 
   0   8   6       49.90       42.87      3.88 o 
   1   8   6       33.79       35.26      6.59 o 
   2   8   6      145.44      150.45      9.06 o 
   3   8   6       31.09       36.86      5.30 o 
   4   8   6      110.38      118.91      7.97 o 
   5   8   6        3.13        4.66      2.94 o 
   6   8   6        0.99        0.60      2.98 o 
   7   8   6        2.02       -0.96      2.97 o 
   8   8   6        4.00        0.94      3.19 o 
   9   8   6       41.31       35.40      4.92 o 
  -8   9   6       48.21       44.88      5.29 o 
  -7   9   6        0.21        1.46      3.02 o 
  -6   9   6        3.38        1.09      2.55 o 
  -5   9   6       35.87       33.10      4.39 o 
  -4   9   6       40.71       41.04      4.01 o 
  -3   9   6       36.20       37.17      5.01 o 
  -2   9   6       59.70       62.81      4.61 o 
  -1   9   6        0.66       -1.92      2.11 o 
   0   9   6        0.72        2.11      2.49 o 
   1   9   6        1.82       -2.59      2.59 o 
   2   9   6        0.59       -0.53      2.65 o 
   3   9   6       14.87       14.87      4.00 o 
   4   9   6       32.02       29.50      5.61 o 
   5   9   6       13.59       11.13      3.47 o 
   6   9   6       25.74       30.24      5.59 o 
   7   9   6       62.11       69.91      7.16 o 
  -6  10   6       15.09       12.97      3.42 o 
  -5  10   6       18.04       17.94      3.48 o 
  -4  10   6        3.07        4.93      2.81 o 
  -3  10   6       16.82       13.40      3.87 o 
  -2  10   6       19.53       24.24      3.84 o 
  -1  10   6       49.56       58.84      4.84 o 
   0  10   6        0.07       -2.76      2.76 o 
   1  10   6        0.95        3.29      3.31 o 
   2  10   6       30.88       31.08      4.79 o 
   3  10   6        5.43        3.89      3.37 o 
   4  10   6        3.35       -1.09      3.04 o 
 -14   1   7        5.24        3.07      3.67 o 
 -13   1   7        0.05        1.28      3.31 o 
 -12   1   7        1.16        1.28      2.98 o 
 -11   1   7        8.68        7.43      3.16 o 
 -10   1   7        7.15        5.10      3.28 o 
  -9   1   7       21.90       22.83      3.55 o 
  -8   1   7       28.21       25.16      3.24 o 
  -7   1   7        9.22        9.36      2.41 o 
  -6   1   7      137.65      135.19      3.37 o 
  -5   1   7       21.31       25.29      2.25 o 
  -4   1   7        2.44        2.79      1.01 o 
  -3   1   7        5.10        3.87      1.11 o 
  -2   1   7        3.73        2.90      1.14 o 
  -1   1   7       34.60       33.51      2.10 o 
   0   1   7       20.77       23.91      2.11 o 
   1   1   7       53.83       52.93      3.23 o 
   2   1   7        9.14        9.55      1.87 o 
   3   1   7       10.51       10.44      1.95 o 
   4   1   7       11.10       11.19      1.93 o 
   5   1   7        0.21        0.95      1.59 o 
   6   1   7        0.02        0.78      1.65 o 
   7   1   7       66.50       73.67      4.40 o 
   8   1   7       24.10       23.22      2.42 o 
   9   1   7       10.03        7.57      2.22 o 
  10   1   7        0.03        2.62      2.71 o 
  11   1   7       12.85       13.81      4.62 o 
  12   1   7        0.17       -1.47      3.74 o 
 -14   2   7        3.90        0.57      4.20 o 
 -13   2   7        2.33        4.13      3.94 o 
 -12   2   7        0.98       -0.40      3.51 o 
 -11   2   7        2.11       -1.76      7.31 o 
 -10   2   7       11.55       11.59      3.90 o 
  -9   2   7       35.58       47.83      5.59 o 
  -8   2   7        3.06        4.09      3.06 o 
  -7   2   7        2.17        1.94      2.14 o 
  -6   2   7       56.85       65.63      4.32 o 
  -5   2   7       12.38       10.42      1.83 o 
  -4   2   7        2.23        0.03      1.46 o 
  -3   2   7        0.00        0.72      1.34 o 
  -2   2   7        0.14       -1.16      1.16 o 
  -1   2   7      186.79      185.98      4.65 o 
   0   2   7       74.91       89.04      3.82 o 
   1   2   7       60.44       58.99      3.74 o 
   2   2   7       13.35       16.59      2.57 o 
   3   2   7      111.93      111.78      4.35 o 
   4   2   7        2.09        2.49      1.85 o 
   5   2   7        5.31        1.61      1.94 o 
   6   2   7        1.23       -1.80      1.80 o 
   7   2   7       17.68       20.76      2.72 o 
   8   2   7       13.40        9.35      2.10 o 
   9   2   7      103.33       98.56      6.06 o 
  10   2   7       11.15        6.65      3.32 o 
  11   2   7       21.21        8.66      8.98 o 
  12   2   7       10.69       10.51      4.60 o 
 -13   3   7        5.39       -2.93      4.26 o 
 -12   3   7        9.47        7.18      4.25 o 
 -11   3   7       41.44       39.41      5.81 o 
 -10   3   7        7.72        6.95      3.82 o 
  -9   3   7        9.55        4.08      3.48 o 
  -8   3   7        0.74       -3.60      4.41 o 
  -7   3   7        0.09        1.79      2.58 o 
  -6   3   7       59.51       56.80      2.97 o 
  -5   3   7       24.60       22.62      2.47 o 
  -4   3   7       35.56       31.66      2.46 o 
  -3   3   7        0.14        1.02      1.49 o 
  -2   3   7      158.73      154.53      4.65 o 
  -1   3   7      159.94      168.94      4.89 o 
   0   3   7       26.78       26.90      2.19 o 
   1   3   7       28.29       21.74      2.62 o 
   2   3   7       29.00       37.97      2.90 o 
   3   3   7       13.09       18.45      2.49 o 
   4   3   7      510.82      551.94     10.12 o 
   5   3   7        7.71       11.89      2.38 o 
   6   3   7        5.42        5.02      1.98 o 
   7   3   7        0.04        1.24      1.84 o 
   8   3   7      102.91       96.91      6.15 o 
   9   3   7        6.62        6.93      3.82 o 
  10   3   7        0.17        1.39      4.68 o 
  11   3   7       15.10       32.74      8.42 o 
 -13   4   7        1.57        0.74      3.79 o 
 -12   4   7       13.32       16.41      6.04 o 
 -11   4   7       12.78       11.63      4.19 o 
 -10   4   7       57.12       52.16     10.61 o 
  -9   4   7       29.26       27.89      9.10 o 
  -8   4   7       10.78       14.31      4.25 o 
  -7   4   7       38.65       47.45      4.24 o 
  -6   4   7      111.18      120.57      6.76 o 
  -5   4   7        7.25        3.40      1.54 o 
  -4   4   7        8.14        8.13      1.86 o 
  -3   4   7       29.03       30.32      2.57 o 
  -2   4   7       13.55       13.39      3.15 o 
  -1   4   7       71.91       63.22      3.38 o 
   0   4   7        2.92        6.01      1.97 o 
   1   4   7       12.74        9.03      1.92 o 
   2   4   7        1.19        2.11      1.54 o 
   3   4   7      138.10      142.66      5.54 o 
   4   4   7        0.63       -0.18      1.73 o 
   5   4   7       44.24       42.44      3.31 o 
   6   4   7        2.48        3.88      2.32 o 
   7   4   7       19.61       22.43      3.43 o 
   8   4   7        0.14        2.62      3.43 o 
   9   4   7       69.93       77.21      7.43 o 
  10   4   7        1.37       -1.18      3.78 o 
  11   4   7       53.42       41.40      9.30 o 
 -12   5   7        2.88        0.53      4.07 o 
 -11   5   7        9.07        7.05     10.17 o 
 -10   5   7       11.85       14.20      4.72 o 
  -9   5   7       15.78       12.02      4.29 o 
  -8   5   7       22.40       18.24      4.85 o 
  -7   5   7        5.87        6.67      4.26 o 
  -6   5   7       21.25       21.05      3.34 o 
  -5   5   7        0.61        0.58      2.67 o 
  -4   5   7       57.46       57.90      4.37 o 
  -3   5   7       17.84       18.54      2.33 o 
  -2   5   7        2.87        3.70      1.77 o 
  -1   5   7        5.32        6.38      2.06 o 
   0   5   7        5.62        2.96      1.81 o 
   1   5   7        0.71       -1.49      1.78 o 
   2   5   7      239.07      242.34      7.60 o 
   3   5   7       33.98       42.80      3.90 o 
   4   5   7        5.79        5.24      2.14 o 
   5   5   7       29.47       30.76      3.87 o 
   6   5   7      246.88      249.57      8.39 o 
   7   5   7       15.29       18.06      4.17 o 
   8   5   7       38.92       39.79      5.53 o 
   9   5   7        3.15        6.32      3.83 o 
  10   5   7       22.43       21.89      4.97 o 
 -11   6   7        0.64        1.06      3.86 o 
 -10   6   7        0.09       -3.25      3.56 o 
  -9   6   7       42.96       42.14      4.82 o 
  -8   6   7       43.83       54.20      9.14 o 
  -7   6   7        4.80        7.27      2.90 o 
  -6   6   7        1.94       -1.23      3.06 o 
  -5   6   7       59.61       58.46      5.25 o 
  -4   6   7       21.06       22.17      3.49 o 
  -3   6   7       29.54       27.62      4.89 o 
  -2   6   7       15.25       16.73      3.15 o 
  -1   6   7       10.05       13.10      3.05 o 
   0   6   7       12.96        7.11      3.39 o 
   1   6   7      179.94      186.23      8.68 o 
   2   6   7       38.43       47.52      6.51 o 
   3   6   7       40.84       33.75      4.81 o 
   4   6   7        0.00       -2.14      4.68 o 
   5   6   7        8.25        8.48      3.65 o 
   6   6   7        8.23        8.28      3.04 o 
   7   6   7       31.06       37.00      6.79 o 
   8   6   7       12.86       12.47      3.63 o 
   9   6   7        1.37        1.69      3.13 o 
 -10   7   7        6.39        6.75      6.20 o 
  -9   7   7       10.06        8.52      3.54 o 
  -8   7   7        0.75       -2.71      2.71 o 
  -7   7   7       41.47       45.25      4.17 o 
  -6   7   7        0.00       -1.45      2.62 o 
  -5   7   7       13.72       12.31      3.34 o 
  -4   7   7      112.81      108.29      6.09 o 
  -3   7   7       46.98       51.23      4.71 o 
  -2   7   7        9.33       11.14      5.37 o 
  -1   7   7        7.26        9.72      3.01 o 
   0   7   7       24.16       26.38      3.81 o 
   1   7   7        0.21        1.87      5.36 o 
   2   7   7        5.80        8.79      3.57 o 
   3   7   7        7.55        6.56      4.88 o 
   4   7   7        3.01        4.12      3.50 o 
   5   7   7       21.51       13.13      4.08 o 
   6   7   7       41.97       51.56      6.67 o 
   7   7   7       23.88       37.65      5.78 o 
   8   7   7        0.09       -1.14      2.96 o 
  -8   8   7        1.76        5.96      3.44 o 
  -7   8   7       16.42       18.21      4.28 o 
  -6   8   7        3.59        3.24      2.66 o 
  -5   8   7       37.86       34.74      3.87 o 
  -4   8   7        0.63        2.28      2.48 o 
  -3   8   7        1.89        1.88      2.46 o 
  -2   8   7        8.09        9.45      4.85 o 
  -1   8   7        6.09        8.28      4.45 o 
   0   8   7       35.16       43.00      4.65 o 
   1   8   7        9.88       13.60      5.48 o 
   2   8   7       45.20       46.98      6.47 o 
   3   8   7        0.02        4.51      3.64 o 
   4   8   7       10.13       15.81      4.38 o 
   5   8   7        6.48        4.55      3.76 o 
   6   8   7        2.01        3.01      3.76 o 
  -5   9   7       24.63       21.06      3.58 o 
  -4   9   7       21.35       20.31      3.67 o 
  -3   9   7        8.09        5.50      3.02 o 
  -2   9   7       18.99       15.75      3.36 o 
  -1   9   7        4.17        4.65      2.85 o 
   0   9   7        3.11        0.88      2.91 o 
   1   9   7        0.47        2.64      3.29 o 
   2   9   7        3.36        3.48      3.39 o 
   3   9   7        1.99        5.87      3.39 o 
 -12   0   8        0.29        2.31      6.67 o 
  -7   0   8      292.19      302.29     14.54 o 
  -6   0   8        2.55       -0.42      2.71 o 
  -5   0   8        1.13        0.84      1.43 o 
  -4   0   8       33.27       37.91      4.26 o 
  -3   0   8        0.19       -0.48      1.60 o 
  -2   0   8       73.41       70.10      4.45 o 
  -1   0   8      224.05      221.56      7.63 o 
   0   0   8       61.34       52.48      6.75 o 
   1   0   8      107.51      104.26      9.62 o 
   2   0   8      160.58      164.81     11.37 o 
   3   0   8      152.49      164.10     11.61 o 
   4   0   8       40.97       34.33      6.99 o 
   5   0   8        1.33        0.16      4.14 o 
   6   0   8       14.80       21.06      6.35 o 
   7   0   8        2.58        1.21      3.37 o 
   8   0   8        3.17        3.70      3.59 o 
   9   0   8       32.13       37.51     14.18 o 
  10   0   8        7.15        3.58      5.72 o 
 -12   1   8        5.98        8.29      4.50 o 
 -11   1   8       12.28       23.27     12.08 o 
 -10   1   8       48.45       33.82      5.57 o 
  -9   1   8        7.61        5.73      3.92 o 
  -8   1   8      108.91       91.63      7.07 o 
  -7   1   8        8.18        3.56      2.71 o 
  -6   1   8        4.07        6.17      3.76 o 
  -5   1   8        4.45        5.92      1.83 o 
  -4   1   8       23.70       18.36      1.87 o 
  -3   1   8       84.16       85.44      4.20 o 
  -2   1   8       23.81       31.72      2.19 o 
  -1   1   8      128.93      121.28      4.77 o 
   0   1   8       17.48       14.05      4.26 o 
   1   1   8        9.08        8.79      3.82 o 
   2   1   8        7.05       10.49      6.91 o 
   3   1   8        0.01       -1.59      3.42 o 
   4   1   8       26.70       42.80      5.50 o 
   5   1   8       39.40       34.53      5.11 o 
   6   1   8       44.05       43.76      4.68 o 
   7   1   8       60.20       59.69      5.02 o 
   8   1   8       38.34       49.96     10.13 o 
   9   1   8        4.46        2.75      3.13 o 
  10   1   8        6.80        1.51      3.16 o 
 -12   2   8        0.26        3.72      4.24 o 
 -11   2   8        8.37        4.16      4.01 o 
 -10   2   8       16.04        9.89      4.27 o 
  -9   2   8        5.74        6.23      3.88 o 
  -8   2   8       24.35       27.71      5.01 o 
  -7   2   8       21.40       25.81      3.80 o 
  -6   2   8       20.20       27.88      4.49 o 
  -5   2   8        2.94        3.85      1.69 o 
  -4   2   8        2.66        0.02      1.76 o 
  -3   2   8        0.03       -0.54      1.95 o 
  -2   2   8        1.47        0.60      2.89 o 
  -1   2   8       28.13       27.66      6.35 o 
   0   2   8        0.09        4.92      4.14 o 
   1   2   8        9.64       17.80      5.64 o 
   2   2   8       18.37       20.82      5.88 o 
   3   2   8       44.95       46.65      7.95 o 
   4   2   8        4.39        5.71      3.31 o 
   5   2   8       44.35       45.65      5.76 o 
   6   2   8        0.46       -1.82      3.32 o 
   7   2   8        2.75        0.80      3.36 o 
   8   2   8        1.00        0.98      3.52 o 
   9   2   8       25.12       32.37      5.72 o 
 -11   3   8        0.58       -0.71      4.05 o 
 -10   3   8        2.68       10.42      4.56 o 
  -9   3   8        7.40        9.65      3.98 o 
  -8   3   8        6.87        4.52      3.96 o 
  -7   3   8       17.32       10.36      3.89 o 
  -6   3   8        5.74        5.80      2.62 o 
  -5   3   8       38.40       39.16      4.99 o 
  -4   3   8        9.05        9.55      3.69 o 
  -3   3   8        0.01        1.36      3.02 o 
  -2   3   8       15.34       14.00      3.73 o 
  -1   3   8       15.75       12.78      3.65 o 
   0   3   8        0.81        6.20      4.52 o 
   1   3   8       20.71       22.80      6.12 o 
   2   3   8        3.13       -1.59      3.50 o 
   3   3   8        0.01        0.16      4.92 o 
   4   3   8      162.42      139.21      8.17 o 
   5   3   8       62.91       69.93      6.54 o 
   6   3   8        3.60        4.12      4.26 o 
   7   3   8        1.57        0.84      3.60 o 
   8   3   8       18.06       18.05      4.88 o 
   9   3   8       13.53       21.59      5.16 o 
 -11   4   8        0.01        0.08      4.16 o 
 -10   4   8       34.89       21.93      5.42 o 
  -9   4   8       25.22       20.48      5.38 o 
  -8   4   8        7.09        9.70      5.64 o 
  -7   4   8        0.00        4.76      3.54 o 
  -6   4   8       10.16        6.02      4.26 o 
  -5   4   8       91.20       93.12      5.53 o 
  -4   4   8       38.88       32.00      3.82 o 
  -3   4   8       10.56        7.11      2.59 o 
  -2   4   8        0.42        5.87      3.57 o 
  -1   4   8        8.08       17.60      4.56 o 
   0   4   8        5.10        4.68      4.68 o 
   1   4   8      131.08      144.62     11.61 o 
   2   4   8       11.10       13.11      5.72 o 
   3   4   8      174.69      204.25     17.88 o 
   4   4   8        5.14        7.43      3.83 o 
   5   4   8       55.69       66.25      6.35 o 
   6   4   8        7.14        5.29      3.94 o 
   7   4   8        1.25        3.51      4.29 o 
   8   4   8       11.57       15.49      4.83 o 
 -10   5   8        1.97        0.32      3.80 o 
  -9   5   8        0.22        2.63      5.72 o 
  -8   5   8        0.98       -1.81      3.07 o 
  -7   5   8        4.46        4.47      3.03 o 
  -6   5   8        3.31        3.24      3.89 o 
  -5   5   8       66.77       56.47      4.78 o 
  -4   5   8        1.12        3.70      2.64 o 
  -3   5   8       10.51        6.30      2.70 o 
  -2   5   8        0.30        0.39      2.39 o 
  -1   5   8        1.18        2.18      2.48 o 
   0   5   8        0.66       -1.03      2.75 o 
   1   5   8       39.03       42.35      8.03 o 
   2   5   8      135.89      126.98     11.45 o 
   3   5   8        2.61       -0.24      4.22 o 
   4   5   8       23.52       22.25      6.59 o 
   5   5   8        4.77        4.25      3.77 o 
   6   5   8        0.00        4.16      3.91 o 
   7   5   8        0.16        1.22      3.85 o 
  -8   6   8        5.10       10.14      3.96 o 
  -7   6   8        2.31        3.20      2.86 o 
  -6   6   8        7.77       10.02      3.38 o 
  -5   6   8        0.47        0.51      2.48 o 
  -4   6   8        9.11        9.87      3.19 o 
  -3   6   8        1.40        4.68      2.75 o 
  -2   6   8        0.13       -1.07      2.42 o 
  -1   6   8        0.01        1.57      2.70 o 
   0   6   8       13.25        8.44      4.29 o 
   1   6   8        0.04       -0.15      3.38 o 
   2   6   8       13.30        9.32      5.20 o 
   3   6   8       20.34       11.81      4.15 o 
   4   6   8        0.32        0.16      4.84 o 
   5   6   8        0.50        5.96      5.64 o 
   6   6   8        3.92       -3.82      5.16 o 
  -6   7   8       13.31       14.64      3.66 o 
  -5   7   8        0.01       -0.62      2.76 o 
  -4   7   8        4.22        5.48      3.12 o 
  -3   7   8        0.26       -0.50      2.59 o 
  -2   7   8        0.03        0.23      2.68 o 
  -1   7   8        0.74        1.76      2.84 o 
   0   7   8        5.23        5.51      3.79 o 
   1   7   8       11.38        9.87      3.99 o 
   2   7   8        0.23        0.79      4.52 o 
   3   7   8        0.00        1.20      3.68 o 
   4   7   8        4.84        8.45      4.13 o 
  -2   8   8       26.09       26.18      5.38 o 
  -1   8   8        0.14        4.05      3.20 o 
  -8   1   9        6.00        6.67      5.56 o 
  -7   1   9        0.48       -3.03      3.03 o 
  -6   1   9        0.87       -3.00      3.15 o 
  -5   1   9        0.23       -0.41      3.06 o 
  -4   1   9        0.24        4.51      3.66 o 
  -3   1   9        3.34        2.96      3.46 o 
  -2   1   9        2.13       -1.03      4.52 o 
  -1   1   9        9.14        9.06      5.24 o 
   0   1   9       10.43        4.17      3.54 o 
   1   1   9        5.09        2.59      3.56 o 
   2   1   9        1.43       -2.78      3.37 o 
   3   1   9        1.57        2.06      3.48 o 
   4   1   9        0.87       -0.46      3.89 o 
   5   1   9       24.35       34.89      8.26 o 
   6   1   9        0.83        4.06      6.12 o 
  -9   2   9        0.47        1.91      5.16 o 
  -8   2   9        1.98       -4.60      4.60 o 
  -7   2   9        0.44        1.85      3.56 o 
  -6   2   9        0.01       -3.23      3.23 o 
  -5   2   9        3.46        4.09      5.96 o 
  -4   2   9        1.34        3.91      3.66 o 
  -3   2   9        3.92        3.37      3.63 o 
  -2   2   9        2.99       -3.82      4.22 o 
  -1   2   9       11.09       16.53      5.88 o 
   0   2   9        3.65        2.86      5.00 o 
   1   2   9       23.15       10.01      5.32 o 
   2   2   9        5.12        4.45      4.68 o 
   3   2   9       26.17       16.61      6.83 o 
   4   2   9       19.01       18.12      6.20 o 
   5   2   9        2.75       -0.88      4.76 o 
   6   2   9        0.62       -2.07      5.24 o 
  -8   3   9        0.38        1.75      5.08 o 
  -7   3   9        5.18        7.10      3.86 o 
  -6   3   9        0.07       -0.60      4.56 o 
  -5   3   9        4.87        7.55      3.73 o 
  -4   3   9        8.55        9.48      5.00 o 
  -3   3   9       32.89       30.55      5.27 o 
  -2   3   9        1.82        3.66      4.68 o 
  -1   3   9       28.31       33.14      7.79 o 
   0   3   9        3.18       -1.11      4.06 o 
   1   3   9       25.73       35.04      7.71 o 
   2   3   9       21.05       14.86      6.75 o 
   3   3   9        1.44       -4.60      4.60 o 
   4   3   9       17.11        6.35      5.72 o 
   5   3   9        0.97       -4.29      5.00 o 
  -7   4   9        2.19        0.72      3.62 o 
  -6   4   9       12.21       13.61      4.43 o 
  -5   4   9        9.22       12.37      4.25 o 
  -4   4   9        3.73        5.68      3.82 o 
  -3   4   9        2.21        0.98      4.52 o 
  -2   4   9        8.77        4.18      3.82 o 
  -1   4   9        6.12        8.18      5.56 o 
   0   4   9        9.01       17.24      6.35 o 
   1   4   9       18.56       15.41      6.28 o 
   2   4   9        0.36        3.34      5.72 o 
   3   4   9       31.39       30.99      7.95 o 
   4   4   9        7.69        4.52      6.35 o 
  -5   5   9        0.00        3.60      3.80 o 
  -4   5   9        0.54       -0.97      3.54 o 
  -3   5   9        3.63        3.33      4.02 o 
  -2   5   9       13.78       12.35      5.00 o 
  -1   5   9       15.32       17.64      7.15 o 
   0   5   9        0.87        0.08      4.84 o 
   1   5   9        0.62       -4.06      4.92 o 
   2   5   9       17.03       18.36      7.23 o 
   3   5   9        1.41        3.74      5.56 o 
  -3   0  10       16.58       15.49      6.99 o 
  -2   0  10       28.05       25.43      7.71 o 
  -1   0  10        0.07       -2.55      5.16 o 
   0   0  10        5.18        2.94      5.88 o 
  -2   1  10       11.80        9.86      5.96 o 
  -1   1  10        2.71        7.39      6.12 o 
                                                 
